# Supplementary material for: The role of microRNAs in defining LSECs cellular identity and in regulating F8 gene expression
Source: Front Genet. 2024 Feb 19;15:1302685. doi: 10.3389/fgene.2024.1302685 (PMC10910020; doi:10.3389/fgene.2024.1302685)
Supplement: Supplementary file 1 [file Table1.xlsx]

## Sheet: Suppl. Table 1
Differentially expressed miRNAs between LSECs and other Ecs at p < 0.05
Upregulated in LSECs					Downregulated in LSECs
miRNAs	p-value	q-value	Difference		miRNAs	p-value	q-value	Difference
hsa-miR-106a-5p	0.0155309	0.147109	1.80687		hsa-let-7a-3p	0.00470899	0.0954321	-1.36421
hsa-miR-106b-5p	0.0331083	0.215992	0.579222		hsa-let-7b-3p	0.00173598	0.0713486	-1.9109
hsa-miR-122-5p	2.66567e-07	0.000109559	9.90434		hsa-let-7c-3p	0.00786409	0.119709	-1.73158
hsa-miR-1278	0.0208421	0.167963	0.690055		hsa-let-7c-5p	0.0194163	0.159602	-1.25189
hsa-miR-139-5p	0.0144997	0.147109	2.30511		hsa-miR-100-5p	0.00255299	0.0803652	-1.58967
hsa-miR-142-3p	0.000821069	0.0482085	2.22579		hsa-miR-125b-1-3p	0.0188093	0.1589	-1.21133
hsa-miR-142-5p	0.00330505	0.0808085	2.43474		hsa-miR-125b-2-3p	0.0111049	0.138307	-1.59533
hsa-miR-143-3p	0.0302532	0.201095	4.08433		hsa-miR-125b-5p	9.54204e-05	0.0130726	-1.55689
hsa-miR-145-3p	0.0114487	0.138394	3.48786		hsa-miR-128-3p	0.00583772	0.0959721	-1.29233
hsa-miR-145-5p	0.00528116	0.0954321	4.09462		hsa-miR-1301-3p	0.0014054	0.0713486	-0.500778
hsa-miR-146a-5p	0.00273717	0.0803652	2.85462		hsa-miR-137	0.0268647	0.198495	-2.47101
hsa-miR-146b-5p	0.0282122	0.198818	2.313		hsa-miR-18a-3p	0.0303355	0.201095	-0.684178
hsa-miR-192-5p	0.00575503	0.0959721	1.07044		hsa-miR-204-5p	0.0169071	0.154418	-3.24209
hsa-miR-199a-3p	0.0051167	0.0954321	2.20356		hsa-miR-21-5p	0.0302302	0.201095	-0.651334
hsa-miR-199a-5p	0.0188293	0.1589	2.37734		hsa-miR-216a-3p	0.0141721	0.147109	-3.26173
hsa-miR-199b-3p	0.00334244	0.0808085	2.46911		hsa-miR-216a-5p	0.0173616	0.155122	-3.36561
hsa-miR-19b-3p	0.00918136	0.125785	0.682555		hsa-miR-216b-5p	0.00166014	0.0713486	-1.05792
hsa-miR-200a-3p	0.00621125	0.0981855	2.267		hsa-miR-217	0.0118713	0.139191	-3.52511
hsa-miR-200b-3p	0.00264377	0.0803652	2.94489		hsa-miR-24-1-5p	0.0151521	0.147109	-1.16273
hsa-miR-212-5p	0.0157489	0.147109	1.40638		hsa-miR-2682-5p	4.96699e-05	0.0102072	-3.43017
hsa-miR-214-3p	0.005076	0.0954321	3.04972		hsa-miR-26a-5p	0.0464889	0.267434	-0.647779
hsa-miR-214-5p	0.0285407	0.198818	2.97494		hsa-miR-27a-5p	0.0121919	0.139191	-0.986333
hsa-miR-223-5p	0.00314168	0.0808085	1.66411		hsa-miR-30a-3p	0.000381277	0.0324232	-1.15567
hsa-miR-331-5p	0.0442236	0.260681	1.02462		hsa-miR-30a-5p	0.00048659	0.0333314	-1.029
hsa-miR-363-3p	0.0156709	0.147109	3.85451		hsa-miR-30c-2-3p	0.000394443	0.0324232	-1.24756
hsa-miR-378a-3p	0.0380059	0.240314	0.595445		hsa-miR-30c-5p	0.0144838	0.147109	-0.572778
hsa-miR-380-3p	0.0372926	0.239489	1.68636		hsa-miR-31-5p	0.0027375	0.0803652	-2.24564
hsa-miR-412-5p	0.0101442	0.13342	2.25963		hsa-miR-3615	0.0103879	0.13342	-1.55604
hsa-miR-429	0.00441953	0.0954321	2.40592		hsa-miR-4521	0.0270815	0.198495	-2.09962
hsa-miR-431-5p	0.0275284	0.198495	2.28399		hsa-miR-501-5p	0.0232486	0.176948	-1.20978
hsa-miR-487a-3p	0.0420693	0.258067	1.51589		hsa-miR-502-3p	0.0443982	0.260681	-0.460222
hsa-miR-541-3p	0.0468497	0.267434	1.58558		hsa-miR-532-5p	0.00882247	0.125785	-0.912333
hsa-miR-651-5p	0.0220078	0.172178	0.9786		hsa-miR-671-3p	0.0434719	0.260681	-0.805867
hsa-miR-675-5p	0.00534048	0.0954321	3.14777		hsa-miR-671-5p	0.0189443	0.1589	-0.377556
hsa-miR-93-5p	0.015234	0.147109	0.787444		hsa-miR-874-3p	0.0405952	0.252798	-0.925
					hsa-miR-935	0.022203	0.172178	-1.81822
					hsa-miR-99a-5p	0.0090294	0.125785	-1.573

## Sheet: Suppl. Table 2
Venn analysis of one to one comparisons of LSECs against HPAEC, HPMEC and HCMEC and Ecs combined
LSECs vs HCMEC (13)	LSECs vs HPAEC (12)	LSECs vs HPMEC (16)	LSECs vs Ecs (23)	LSECs vs ECs LSECs vs HCMEC LSECs vs HPAEC LSECs vs HPMEC (11)	LSECs vs ECs LSECs vs HCMEC LSECs vs HPAEC (5)	LSECs vs ECs LSECs vs HCMEC LSECs vs HPMEC (5)	LSECs vs ECs LSECs vs HPAEC LSECs vs HPMEC (7)	LSECs vs HCMEC LSECs vs HPAEC (3)	LSECs vs HCMEC LSECs vs HPMEC (1)	LSECs vs ECs LSECs vs HCMEC (6)	LSECs vs ECs LSECs vs HPAEC (11)	LSECs vs ECs LSECs vs HPMEC (4)
hsa-miR-340-5p	hsa-miR-20b-5p	hsa-miR-495-3p	hsa-miR-502-3p	hsa-miR-2682-5p	hsa-miR-19b-3p	hsa-miR-216b-5p	hsa-miR-675-5p	hsa-miR-490-3p	hsa-miR-22-3p	hsa-miR-106b-5p	hsa-miR-145-3p	hsa-miR-487a-3p
hsa-miR-424-5p	hsa-miR-34c-5p	hsa-miR-758-3p	hsa-miR-125b-1-3p	hsa-miR-199a-3p	hsa-miR-204-5p	hsa-miR-429	hsa-miR-199a-5p	hsa-miR-149-5p		hsa-miR-93-5p	hsa-miR-412-5p	hsa-miR-146b-5p
hsa-miR-374b-5p	hsa-miR-139-3p	hsa-miR-409-5p	hsa-miR-30c-5p	hsa-miR-30c-2-3p	hsa-miR-3615	hsa-miR-200b-3p	hsa-miR-192-5p	hsa-miR-625-3p		hsa-miR-27a-5p	hsa-miR-212-5p	hsa-miR-21-5p
hsa-miR-299-5p	hsa-miR-193b-3p	hsa-miR-4326	hsa-miR-651-5p	hsa-miR-30a-5p	hsa-miR-145-5p	hsa-miR-30a-3p	hsa-miR-431-5p			hsa-miR-380-3p	hsa-miR-125b-2-3p	hsa-miR-671-5p
hsa-let-7g-5p	hsa-miR-339-5p	hsa-miR-378d	hsa-miR-26a-5p	hsa-miR-125b-5p	hsa-miR-874-3p	hsa-miR-24-1-5p	hsa-let-7b-3p			hsa-miR-1278	hsa-miR-363-3p
hsa-miR-377-5p	hsa-miR-218-5p	hsa-miR-335-5p	hsa-miR-200a-3p	hsa-miR-214-3p			hsa-miR-137			hsa-miR-935	hsa-miR-378a-3p
hsa-miR-10a-3p	hsa-miR-338-5p	hsa-miR-548e-3p	hsa-miR-18a-3p	hsa-miR-106a-5p			hsa-let-7c-3p				hsa-miR-139-5p
hsa-miR-148b-5p	hsa-miR-1226-3p	hsa-miR-493-5p	hsa-miR-4521	hsa-miR-100-5p							hsa-miR-143-3p
hsa-let-7e-3p	hsa-miR-941	hsa-miR-15a-5p	hsa-miR-223-5p	hsa-miR-199b-3p							hsa-miR-501-5p
hsa-miR-342-5p	hsa-miR-760	hsa-miR-24-3p	hsa-miR-142-5p	hsa-miR-122-5p							hsa-miR-214-5p
hsa-miR-379-3p	hsa-miR-539-5p	hsa-miR-135b-5p	hsa-miR-216a-5p	hsa-miR-1301-3p							hsa-miR-146a-5p
hsa-miR-10a-5p	hsa-miR-3177-3p	hsa-miR-454-3p	hsa-miR-532-5p
hsa-miR-19a-3p		hsa-miR-28-3p	hsa-miR-128-3p
		hsa-miR-382-5p	hsa-miR-671-3p
		hsa-miR-493-3p	hsa-let-7c-5p
		hsa-miR-26b-3p	hsa-miR-216a-3p
			hsa-miR-217
			hsa-miR-142-3p
			hsa-miR-331-5p
			hsa-miR-31-5p
			hsa-let-7a-3p
			hsa-miR-541-3p
			hsa-miR-99a-5p

## Sheet: Suppl. Table 3
11 Common miRNAs targetting DEGs
ID	ID.1	Symbol	Expr.Log.Ratio	Source	Confidence	ID.2	Symbol.1	Expr.Log.Ratio.1	Pathway
hsa-miR-122-5p	miR-122-5p	miR-122-5p (miRNAs w/seed GGAGUGU)	10.247	miRecords	Experimentally Observed	ILMN_2121068	ADAM17	0.46	Axonal Guidance Signaling,ErbB4 Signaling,Inhibition of Matrix Metalloproteases,Neuregulin Signaling,Notch Signaling,Regulation of the Epithelial-Mesenchymal Transition Pathway,Role of Osteoblasts, Osteoclasts and Chondrocytes in Rheumatoid Arthritis
hsa-miR-122-5p	miR-122-5p	miR-122-5p (miRNAs w/seed GGAGUGU)	10.247	TargetScan Human	Moderate (predicted)	ILMN_1778796	ADSS2	-0.601	Cardiac Hypertrophy Signaling,Purine Nucleotides De Novo Biosynthesis II
hsa-miR-122-5p	miR-122-5p	miR-122-5p (miRNAs w/seed GGAGUGU)	10.247	TargetScan Human	Moderate (predicted)	ILMN_2307656	AGTRAP	-0.239	Sirtuin Signaling Pathway
hsa-miR-122-5p	miR-122-5p	miR-122-5p (miRNAs w/seed GGAGUGU)	10.247	miRecords	Experimentally Observed	ILMN_1685170	ANXA11	0.339
hsa-miR-122-5p	miR-122-5p	miR-122-5p (miRNAs w/seed GGAGUGU)	10.247	TargetScan Human	Moderate (predicted)	ILMN_2207561	AP1AR	-0.114
hsa-miR-122-5p	miR-122-5p	miR-122-5p (miRNAs w/seed GGAGUGU)	10.247	TargetScan Human	Moderate (predicted)	ILMN_2052598	ARMC10	-0.613
hsa-miR-122-5p	miR-122-5p	miR-122-5p (miRNAs w/seed GGAGUGU)	10.247	TargetScan Human	Moderate (predicted)	ILMN_2365549	BRPF1	0.306
hsa-miR-122-5p	miR-122-5p	miR-122-5p (miRNAs w/seed GGAGUGU)	10.247	TargetScan Human	Moderate (predicted)	ILMN_2135339	C3orf70	0.464
hsa-miR-122-5p	miR-122-5p	miR-122-5p (miRNAs w/seed GGAGUGU)	10.247	TargetScan Human	Moderate (predicted)	ILMN_2098126	CCL5	0.372	Agranulocyte Adhesion and Diapedesis,CCR5 Signaling in Macrophages,Chemokine Signaling,Communication between Innate and Adaptive Immune Cells,Differential Regulation of Cytokine Production in Intestinal Epithelial Cells by IL-17A and IL-17F,Differential Regulation of Cytokine Production in Macrophages and T Helper Cells by IL-17A and IL-17F,Glucocorticoid Receptor Signaling,Granulocyte Adhesion a…
hsa-miR-122-5p	miR-122-5p	miR-122-5p (miRNAs w/seed GGAGUGU)	10.247	TargetScan Human	Moderate (predicted)	ILMN_1780582	CD83	0.229	Communication between Innate and Adaptive Immune Cells,Crosstalk between Dendritic Cells and Natural Killer Cells,Dendritic Cell Maturation,TREM1 Signaling
hsa-miR-122-5p	miR-122-5p	miR-122-5p (miRNAs w/seed GGAGUGU)	10.247	TargetScan Human	Moderate (predicted)	ILMN_2130078	CDKN2AIPNL	1.268
hsa-miR-122-5p	miR-122-5p	miR-122-5p (miRNAs w/seed GGAGUGU)	10.247	TargetScan Human	Moderate (predicted)	ILMN_2406043	CHMP3	-0.707	Mechanisms of Viral Exit from Host Cells
hsa-miR-122-5p	miR-122-5p	miR-122-5p (miRNAs w/seed GGAGUGU)	10.247	TargetScan Human	High (predicted)	ILMN_1735058	CHST12	0.643	Chondroitin Sulfate Biosynthesis,Chondroitin Sulfate Biosynthesis (Late Stages),Dermatan Sulfate Biosynthesis,Dermatan Sulfate Biosynthesis (Late Stages),Heparan Sulfate Biosynthesis,Heparan Sulfate Biosynthesis (Late Stages),LPS/IL-1 Mediated Inhibition of RXR Function,Xenobiotic Metabolism Signaling
hsa-miR-122-5p	miR-122-5p	miR-122-5p (miRNAs w/seed GGAGUGU)	10.247	TargetScan Human	High (predicted)	ILMN_2063584	CLIC4	-0.538
hsa-miR-122-5p	miR-122-5p	miR-122-5p (miRNAs w/seed GGAGUGU)	10.247	TargetScan Human	Moderate (predicted)	ILMN_2381537	CRCP	1.048	Adrenomedullin signaling pathway
hsa-miR-122-5p	miR-122-5p	miR-122-5p (miRNAs w/seed GGAGUGU)	10.247	TargetScan Human	Moderate (predicted)	ILMN_1703123	CSRNP1	0.411
hsa-miR-122-5p	miR-122-5p	miR-122-5p (miRNAs w/seed GGAGUGU)	10.247	TargetScan Human	Moderate (predicted)	ILMN_3251672	DSG2	1.65
hsa-miR-122-5p	miR-122-5p	miR-122-5p (miRNAs w/seed GGAGUGU)	10.247	TargetScan Human	Moderate (predicted)	ILMN_1680130	DYM	-0.341
hsa-miR-122-5p	miR-122-5p	miR-122-5p (miRNAs w/seed GGAGUGU)	10.247	TargetScan Human	Moderate (predicted)	ILMN_2186877	EBLN2	0.253
hsa-miR-122-5p	miR-122-5p	miR-122-5p (miRNAs w/seed GGAGUGU)	10.247	miRecords	Experimentally Observed	ILMN_1806304	ENTPD4	0.232
hsa-miR-122-5p	miR-122-5p	miR-122-5p (miRNAs w/seed GGAGUGU)	10.247	TargetScan Human	Moderate (predicted)	ILMN_1750969	FAM120AOS	-0.355
hsa-miR-122-5p	miR-122-5p	miR-122-5p (miRNAs w/seed GGAGUGU)	10.247	TargetScan Human	Moderate (predicted)	ILMN_1775542	FCMR	0.209
hsa-miR-122-5p	miR-122-5p	miR-122-5p (miRNAs w/seed GGAGUGU)	10.247	TargetScan Human	Moderate (predicted)	ILMN_2357386	FKTN	0.949
hsa-miR-122-5p	miR-122-5p	miR-122-5p (miRNAs w/seed GGAGUGU)	10.247	TargetScan Human	High (predicted)	ILMN_1671039	GALNT3	0.519
hsa-miR-122-5p	miR-122-5p	miR-122-5p (miRNAs w/seed GGAGUGU)	10.247	TargetScan Human	High (predicted)	ILMN_2217513	GLB1L	0.335
hsa-miR-122-5p	miR-122-5p	miR-122-5p (miRNAs w/seed GGAGUGU)	10.247	TargetScan Human	Moderate (predicted)	ILMN_2352090	GPRC5C	0.915
hsa-miR-122-5p	miR-122-5p	miR-122-5p (miRNAs w/seed GGAGUGU)	10.247	TargetScan Human	Moderate (predicted)	ILMN_2370135	HNRNPU	0.999
hsa-miR-122-5p	miR-122-5p	miR-122-5p (miRNAs w/seed GGAGUGU)	10.247	TargetScan Human	Moderate (predicted)	ILMN_1787314	ICA1L	0.533
hsa-miR-122-5p	miR-122-5p	miR-122-5p (miRNAs w/seed GGAGUGU)	10.247	TargetScan Human	Moderate (predicted)	ILMN_1782247	KAT2A	0.217	Adipogenesis pathway,HMGB1 Signaling,Sirtuin Signaling Pathway
hsa-miR-122-5p	miR-122-5p	miR-122-5p (miRNAs w/seed GGAGUGU)	10.247	TargetScan Human	Moderate (predicted)	ILMN_2316974	LILRB1	1.094	Natural Killer Cell Signaling
hsa-miR-122-5p	miR-122-5p	miR-122-5p (miRNAs w/seed GGAGUGU)	10.247	TargetScan Human	Moderate (predicted)	ILMN_2406132	LILRB3	0.998	Systemic Lupus Erythematosus In B Cell Signaling Pathway
hsa-miR-122-5p	miR-122-5p	miR-122-5p (miRNAs w/seed GGAGUGU)	10.247	TargetScan Human	Moderate (predicted)	ILMN_2363426	MAX	-0.205	Adrenomedullin signaling pathway,Cell Cycle: G1/S Checkpoint Regulation,Molecular Mechanisms of Cancer,p38 MAPK Signaling,Polyamine Regulation in Colon Cancer,Small Cell Lung Cancer Signaling
hsa-miR-122-5p	miR-122-5p	miR-122-5p (miRNAs w/seed GGAGUGU)	10.247	TargetScan Human	Moderate (predicted)	ILMN_3307654	MIPOL1	-0.405
hsa-miR-122-5p	miR-122-5p	miR-122-5p (miRNAs w/seed GGAGUGU)	10.247	TargetScan Human	High (predicted)	ILMN_2332553	MSRB3	-0.308
hsa-miR-122-5p	miR-122-5p	miR-122-5p (miRNAs w/seed GGAGUGU)	10.247	TargetScan Human	Moderate (predicted)	ILMN_2297161	NCBP2	-0.393
hsa-miR-122-5p	miR-122-5p	miR-122-5p (miRNAs w/seed GGAGUGU)	10.247	miRecords	Experimentally Observed	ILMN_1707051	NFATC1	-0.365	April Mediated Signaling,Axonal Guidance Signaling,B Cell Activating Factor Signaling,B Cell Receptor Signaling,Calcium Signaling,Cardiac Hypertrophy Signaling (Enhanced),CD28 Signaling in T Helper Cells,ERK/MAPK Signaling,fMLP Signaling in Neutrophils,Glucocorticoid Receptor Signaling,GÎ±q Signaling,iCOS-iCOSL Signaling in T Helper Cells,IL-4 Signaling,IL-7 Signaling Pathway,Netrin Signaling,Neu…
hsa-miR-122-5p	miR-122-5p	miR-122-5p (miRNAs w/seed GGAGUGU)	10.247	miRecords	Experimentally Observed	ILMN_2379080	NFATC2IP	0.415
hsa-miR-122-5p	miR-122-5p	miR-122-5p (miRNAs w/seed GGAGUGU)	10.247	TargetScan Human	High (predicted),Moderate (predicted)	ILMN_1669657	NPIPB5 (includes others)	0.403
hsa-miR-122-5p	miR-122-5p	miR-122-5p (miRNAs w/seed GGAGUGU)	10.247	TargetScan Human	Moderate (predicted)	ILMN_1670809	NRM	0.212
hsa-miR-122-5p	miR-122-5p	miR-122-5p (miRNAs w/seed GGAGUGU)	10.247	TargetScan Human	Moderate (predicted)	ILMN_2113535	PCYOX1	0.759	Atherosclerosis Signaling,Clathrin-mediated Endocytosis Signaling,FXR/RXR Activation,IL-12 Signaling and Production in Macrophages,LXR/RXR Activation,Production of Nitric Oxide and Reactive Oxygen Species in Macrophages
hsa-miR-122-5p	miR-122-5p	miR-122-5p (miRNAs w/seed GGAGUGU)	10.247	TargetScan Human	Moderate (predicted)	ILMN_2152465	PIP4K2A	0.102	D-myo-inositol (1,4,5)-Trisphosphate Biosynthesis,D-myo-inositol-5-phosphate Metabolism,Superpathway of Inositol Phosphate Compounds
hsa-miR-122-5p	miR-122-5p	miR-122-5p (miRNAs w/seed GGAGUGU)	10.247	TargetScan Human	High (predicted)	ILMN_2233050	PLA2G2D	0.814	Antioxidant Action of Vitamin C,Atherosclerosis Signaling,CCR3 Signaling in Eosinophils,Eicosanoid Signaling,Endothelin-1 Signaling,ERK/MAPK Signaling,Fc Epsilon RI Signaling,MIF Regulation of Innate Immunity,MIF-mediated Glucocorticoid Regulation,Neuroinflammation Signaling Pathway,p38 MAPK Signaling,Phospholipase C Signaling,Phospholipases,Role of MAPK Signaling in the Pathogenesis of Influenza…
hsa-miR-122-5p	miR-122-5p	miR-122-5p (miRNAs w/seed GGAGUGU)	10.247	TargetScan Human	High (predicted)	ILMN_1697652	PLEKHB2	0.21
hsa-miR-122-5p	miR-122-5p	miR-122-5p (miRNAs w/seed GGAGUGU)	10.247	TargetScan Human	High (predicted)	ILMN_2259119	PRMT2	0.377	RAR Activation
hsa-miR-122-5p	miR-122-5p	miR-122-5p (miRNAs w/seed GGAGUGU)	10.247	miRecords	Experimentally Observed	ILMN_1691862	RABIF	-0.086	Molecular Mechanisms of Cancer
hsa-miR-122-5p	miR-122-5p	miR-122-5p (miRNAs w/seed GGAGUGU)	10.247	TargetScan Human	Moderate (predicted)	ILMN_2220320	RPL7L1	1.058	EIF2 Signaling
hsa-miR-122-5p	miR-122-5p	miR-122-5p (miRNAs w/seed GGAGUGU)	10.247	TargetScan Human	Moderate (predicted)	ILMN_1768050	SCOC	-0.396
hsa-miR-122-5p	miR-122-5p	miR-122-5p (miRNAs w/seed GGAGUGU)	10.247	TargetScan Human	Moderate (predicted)	ILMN_2182482	SHCBP1	1.043
hsa-miR-122-5p	miR-122-5p	miR-122-5p (miRNAs w/seed GGAGUGU)	10.247	TargetScan Human	Moderate (predicted)	ILMN_1676192	SLC13A5	0.099
hsa-miR-122-5p	miR-122-5p	miR-122-5p (miRNAs w/seed GGAGUGU)	10.247	TargetScan Human	Moderate (predicted)	ILMN_1772492	SLC25A51	1.379
hsa-miR-122-5p	miR-122-5p	miR-122-5p (miRNAs w/seed GGAGUGU)	10.247	TargetScan Human	Moderate (predicted)	ILMN_1803398	SRF	0.344	Cardiac Hypertrophy Signaling,Cardiac Hypertrophy Signaling (Enhanced),Cholecystokinin/Gastrin-mediated Signaling,EGF Signaling,ERK/MAPK Signaling,Growth Hormone Signaling,HOTAIR Regulatory Pathway,IGF-1 Signaling,IL-6 Signaling,LPS-stimulated MAPK Signaling,Opioid Signaling Pathway,p38 MAPK Signaling,PDGF Signaling,PEDF Signaling
hsa-miR-122-5p	miR-122-5p	miR-122-5p (miRNAs w/seed GGAGUGU)	10.247	TargetScan Human	Moderate (predicted)	ILMN_2150019	SUCLA2	-0.377	TCA Cycle II (Eukaryotic)
hsa-miR-122-5p	miR-122-5p	miR-122-5p (miRNAs w/seed GGAGUGU)	10.247	TargetScan Human	Moderate (predicted)	ILMN_1778202	TCAF2	0.949
hsa-miR-122-5p	miR-122-5p	miR-122-5p (miRNAs w/seed GGAGUGU)	10.247	TargetScan Human	Moderate (predicted)	ILMN_1702229	TMEM121B	0.169
hsa-miR-122-5p	miR-122-5p	miR-122-5p (miRNAs w/seed GGAGUGU)	10.247	TargetScan Human	Moderate (predicted)	ILMN_2363392	TNFSF14	0.994	Atherosclerosis Signaling,Cardiac Hypertrophy Signaling (Enhanced),Hepatic Cholestasis,HMGB1 Signaling,Inhibition of ARE-Mediated mRNA Degradation Pathway,Lymphotoxin Î² Receptor Signaling,Role of Pattern Recognition Receptors in Recognition of Bacteria and Viruses,Systemic Lupus Erythematosus In B Cell Signaling Pathway
hsa-miR-122-5p	miR-122-5p	miR-122-5p (miRNAs w/seed GGAGUGU)	10.247	TargetScan Human	Moderate (predicted)	ILMN_1768181	TOR3A	0.339
hsa-miR-122-5p	miR-122-5p	miR-122-5p (miRNAs w/seed GGAGUGU)	10.247	TargetScan Human	Moderate (predicted)	ILMN_1782538	VIM	-0.255	14-3-3-mediated Signaling,Endocannabinoid Cancer Inhibition Pathway,HOTAIR Regulatory Pathway,ILK Signaling,Signaling by Rho Family GTPases
hsa-miR-122-5p	miR-122-5p	miR-122-5p (miRNAs w/seed GGAGUGU)	10.247	TargetScan Human	Moderate (predicted)	ILMN_2226955	VOPP1	-0.348
hsa-miR-122-5p	miR-122-5p	miR-122-5p (miRNAs w/seed GGAGUGU)	10.247	TargetScan Human	Moderate (predicted)	ILMN_1777049	ZNF160	0.4
hsa-miR-122-5p	miR-122-5p	miR-122-5p (miRNAs w/seed GGAGUGU)	10.247	TargetScan Human	Moderate (predicted)	ILMN_1739236	ZNF668	0.204	IL-12 Signaling and Production in Macrophages
hsa-miR-106a-5p	miR-106a-5p	miR-17-5p (and other miRNAs w/seed AAAGUGC)	2.149	TargetScan Human	Moderate (predicted)	ILMN_1657870	ABL2	0.327	IL-15 Production,PDGF Signaling,RhoA Signaling,Sperm Motility
hsa-miR-106a-5p	miR-106a-5p	miR-17-5p (and other miRNAs w/seed AAAGUGC)	2.149	TargetScan Human	Moderate (predicted)	ILMN_1714567	AHNAK	0.403	Phospholipase C Signaling
hsa-miR-106a-5p	miR-106a-5p	miR-17-5p (and other miRNAs w/seed AAAGUGC)	2.149	TargetScan Human	High (predicted)	ILMN_1665982	AKTIP	-0.251
hsa-miR-106a-5p	miR-106a-5p	miR-17-5p (and other miRNAs w/seed AAAGUGC)	2.149	TargetScan Human	Moderate (predicted)	ILMN_2147503	ALG13	-0.259	Dolichyl-diphosphooligosaccharide Biosynthesis
hsa-miR-106a-5p	miR-106a-5p	miR-17-5p (and other miRNAs w/seed AAAGUGC)	2.149	TargetScan Human	Moderate (predicted)	ILMN_1801464	ANKFY1	0.155	Macropinocytosis Signaling
hsa-miR-106a-5p	miR-106a-5p	miR-17-5p (and other miRNAs w/seed AAAGUGC)	2.149	TargetScan Human	High (predicted)	ILMN_2101810	ARHGAP12	-0.149	Leukocyte Extravasation Signaling,RhoA Signaling,RhoGDI Signaling
hsa-miR-106a-5p	miR-106a-5p	miR-17-5p (and other miRNAs w/seed AAAGUGC)	2.149	TarBase,TargetScan Human,miRecords	Experimentally Observed,High (predicted)	ILMN_1761334	ARID4B	-0.116	DNA Methylation and Transcriptional Repression Signaling
hsa-miR-106a-5p	miR-106a-5p	miR-17-5p (and other miRNAs w/seed AAAGUGC)	2.149	TargetScan Human	Moderate (predicted)	ILMN_1768391	ARL4C	0.155
hsa-miR-106a-5p	miR-106a-5p	miR-17-5p (and other miRNAs w/seed AAAGUGC)	2.149	TargetScan Human	High (predicted)	ILMN_3304405	BBIP1	-0.312
hsa-miR-106a-5p	miR-106a-5p	miR-17-5p (and other miRNAs w/seed AAAGUGC)	2.149	miRecords	Experimentally Observed	ILMN_2246956	BCL2	0.195	Adrenomedullin signaling pathway,Amyotrophic Lateral Sclerosis Signaling,Apoptosis Signaling,Autophagy,Ceramide Signaling,Cytotoxic T Lymphocyte-mediated Apoptosis of Target Cells,Death Receptor Signaling,Docosahexaenoic Acid (DHA) Signaling,EIF2 Signaling,Glucocorticoid Receptor Signaling,Hepatic Fibrosis / Hepatic Stellate Cell Activation,Hepatic Fibrosis Signaling Pathway,IL-7 Signaling Pathwa…
hsa-miR-106a-5p	miR-106a-5p	miR-17-5p (and other miRNAs w/seed AAAGUGC)	2.149	TargetScan Human	High (predicted)	ILMN_2196588	C18orf32	-0.255
hsa-miR-106a-5p	miR-106a-5p	miR-17-5p (and other miRNAs w/seed AAAGUGC)	2.149	TargetScan Human	Moderate (predicted)	ILMN_3236377	C2orf69	1.218
hsa-miR-106a-5p	miR-106a-5p	miR-17-5p (and other miRNAs w/seed AAAGUGC)	2.149	TargetScan Human	Moderate (predicted)	ILMN_1697742	C3orf38	-0.254
hsa-miR-106a-5p	miR-106a-5p	miR-17-5p (and other miRNAs w/seed AAAGUGC)	2.149	TargetScan Human	Moderate (predicted)	ILMN_1717990	CALD1	1.023
hsa-miR-106a-5p	miR-106a-5p	miR-17-5p (and other miRNAs w/seed AAAGUGC)	2.149	Ingenuity Expert Findings	Experimentally Observed	ILMN_1661940	CAMTA1	0.307
hsa-miR-106a-5p	miR-106a-5p	miR-17-5p (and other miRNAs w/seed AAAGUGC)	2.149	TargetScan Human	Moderate (predicted)	ILMN_2307744	CD46	-0.409	Complement System
hsa-miR-106a-5p	miR-106a-5p	miR-17-5p (and other miRNAs w/seed AAAGUGC)	2.149	TargetScan Human	Moderate (predicted)	ILMN_2379560	CDC14B	0.203	Protein Kinase A Signaling
hsa-miR-106a-5p	miR-106a-5p	miR-17-5p (and other miRNAs w/seed AAAGUGC)	2.149	TargetScan Human	High (predicted)	ILMN_1806825	CEP128	0.223
hsa-miR-106a-5p	miR-106a-5p	miR-17-5p (and other miRNAs w/seed AAAGUGC)	2.149	TargetScan Human	High (predicted)	ILMN_1759792	CLIP4	-0.345
hsa-miR-106a-5p	miR-106a-5p	miR-17-5p (and other miRNAs w/seed AAAGUGC)	2.149	TargetScan Human	Moderate (predicted)	ILMN_1738642	CMPK1	-0.346	Pyrimidine Deoxyribonucleotides De Novo Biosynthesis I,Pyrimidine Ribonucleotides De Novo Biosynthesis,Pyrimidine Ribonucleotides Interconversion,Salvage Pathways of Pyrimidine Ribonucleotides
hsa-miR-106a-5p	miR-106a-5p	miR-17-5p (and other miRNAs w/seed AAAGUGC)	2.149	TargetScan Human	High (predicted)	ILMN_1814573	CMTR2	-0.148
hsa-miR-106a-5p	miR-106a-5p	miR-17-5p (and other miRNAs w/seed AAAGUGC)	2.149	TargetScan Human	High (predicted)	ILMN_1777378	COMMD6	-0.389
hsa-miR-106a-5p	miR-106a-5p	miR-17-5p (and other miRNAs w/seed AAAGUGC)	2.149	TargetScan Human	Moderate (predicted)	ILMN_3237665	COX7A2L	-0.177	Mitochondrial Dysfunction,Oxidative Phosphorylation
hsa-miR-106a-5p	miR-106a-5p	miR-17-5p (and other miRNAs w/seed AAAGUGC)	2.149	Ingenuity Expert Findings	Experimentally Observed	ILMN_2334243	CREB1	1.236	AMPK Signaling,ATM Signaling,B Cell Receptor Signaling,BMP signaling pathway,Calcium Signaling,cAMP-mediated signaling,Cardiac Hypertrophy Signaling,Circadian Rhythm Signaling,Corticotropin Releasing Hormone Signaling,CREB Signaling in Neurons,Dendritic Cell Maturation,Dopamine-DARPP32 Feedback in cAMP Signaling,Endocannabinoid Cancer Inhibition Pathway,Endocannabinoid Developing Neuron Pathway,E…
hsa-miR-106a-5p	miR-106a-5p	miR-17-5p (and other miRNAs w/seed AAAGUGC)	2.149	TargetScan Human	Moderate (predicted)	ILMN_2364174	CSNK1A1	-0.387	Amyloid Processing,Dopamine-DARPP32 Feedback in cAMP Signaling,Gap Junction Signaling,Pyridoxal 5'-phosphate Salvage Pathway,Role of Macrophages, Fibroblasts and Endothelial Cells in Rheumatoid Arthritis,Role of NFAT in Cardiac Hypertrophy,Role of NFAT in Regulation of the Immune Response,Role of Osteoblasts, Osteoclasts and Chondrocytes in Rheumatoid Arthritis,Role of Wnt/GSK-3Î² Signaling in th…
hsa-miR-106a-5p	miR-106a-5p	miR-17-5p (and other miRNAs w/seed AAAGUGC)	2.149	TargetScan Human	Moderate (predicted)	ILMN_1778662	DIP2A	0.074
hsa-miR-106a-5p	miR-106a-5p	miR-17-5p (and other miRNAs w/seed AAAGUGC)	2.149	TargetScan Human	High (predicted)	ILMN_1783448	DYNC1LI2	0.279	Phagosome Maturation
hsa-miR-106a-5p	miR-106a-5p	miR-17-5p (and other miRNAs w/seed AAAGUGC)	2.149	Ingenuity Expert Findings,TarBase,TargetScan Human,miRecords	Experimentally Observed,High (predicted)	ILMN_2051469	E2F1	-0.177	Aryl Hydrocarbon Receptor Signaling,Bladder Cancer Signaling,Breast Cancer Regulation by Stathmin1,Cell Cycle Regulation by BTG Family Proteins,Cell Cycle: G1/S Checkpoint Regulation,Chronic Myeloid Leukemia Signaling,Cyclins and Cell Cycle Regulation,Estrogen-mediated S-phase Entry,Glioblastoma Multiforme Signaling,Glioma Signaling,Hereditary Breast Cancer Signaling,Melanoma Signaling,Molecular …
hsa-miR-106a-5p	miR-106a-5p	miR-17-5p (and other miRNAs w/seed AAAGUGC)	2.149	TargetScan Human	Moderate (predicted)	ILMN_2051900	EID2B	0.889
hsa-miR-106a-5p	miR-106a-5p	miR-17-5p (and other miRNAs w/seed AAAGUGC)	2.149	TargetScan Human	Moderate (predicted)	ILMN_2192694	EIF3M	-0.27	EIF2 Signaling,mTOR Signaling,Regulation of eIF4 and p70S6K Signaling
hsa-miR-106a-5p	miR-106a-5p	miR-17-5p (and other miRNAs w/seed AAAGUGC)	2.149	TargetScan Human	Moderate (predicted)	ILMN_2279635	EIF4G2	-0.572	EIF2 Signaling,mTOR Signaling,Regulation of eIF4 and p70S6K Signaling
hsa-miR-106a-5p	miR-106a-5p	miR-17-5p (and other miRNAs w/seed AAAGUGC)	2.149	TargetScan Human	High (predicted)	ILMN_1672022	EPHA4	-0.348	Axonal Guidance Signaling,Cholecystokinin/Gastrin-mediated Signaling,Ephrin A Signaling,Ephrin Receptor Signaling,IL-15 Production,Sperm Motility,Synaptogenesis Signaling Pathway
hsa-miR-106a-5p	miR-106a-5p	miR-17-5p (and other miRNAs w/seed AAAGUGC)	2.149	TargetScan Human	High (predicted)	ILMN_2129572	F3	0.793	Atherosclerosis Signaling,Coagulation System,Extrinsic Prothrombin Activation Pathway,Role of Tissue Factor in Cancer
hsa-miR-106a-5p	miR-106a-5p	miR-17-5p (and other miRNAs w/seed AAAGUGC)	2.149	TargetScan Human	Moderate (predicted)	ILMN_1691861	FASTK	-0.306
hsa-miR-106a-5p	miR-106a-5p	miR-17-5p (and other miRNAs w/seed AAAGUGC)	2.149	TargetScan Human	Moderate (predicted)	ILMN_1731648	FOXJ2	0.452
hsa-miR-106a-5p	miR-106a-5p	miR-17-5p (and other miRNAs w/seed AAAGUGC)	2.149	TargetScan Human	Moderate (predicted)	ILMN_1700143	FRMD4B	-0.699
hsa-miR-106a-5p	miR-106a-5p	miR-17-5p (and other miRNAs w/seed AAAGUGC)	2.149	TargetScan Human	Moderate (predicted)	ILMN_1671039	GALNT3	0.519
hsa-miR-106a-5p	miR-106a-5p	miR-17-5p (and other miRNAs w/seed AAAGUGC)	2.149	TargetScan Human	Moderate (predicted)	ILMN_2220403	GINM1	-0.242
hsa-miR-106a-5p	miR-106a-5p	miR-17-5p (and other miRNAs w/seed AAAGUGC)	2.149	TargetScan Human	High (predicted)	ILMN_1664099	GLIS3	0.097
hsa-miR-106a-5p	miR-106a-5p	miR-17-5p (and other miRNAs w/seed AAAGUGC)	2.149	TargetScan Human	Moderate (predicted)	ILMN_1701111	GPCPD1	0.217
hsa-miR-106a-5p	miR-106a-5p	miR-17-5p (and other miRNAs w/seed AAAGUGC)	2.149	TargetScan Human	Moderate (predicted)	ILMN_1763523	HARS1	0.237	tRNA Charging
hsa-miR-106a-5p	miR-106a-5p	miR-17-5p (and other miRNAs w/seed AAAGUGC)	2.149	TargetScan Human	High (predicted)	ILMN_2365528	HAUS8	0.316
hsa-miR-106a-5p	miR-106a-5p	miR-17-5p (and other miRNAs w/seed AAAGUGC)	2.149	TargetScan Human	Moderate (predicted)	ILMN_1726636	HECTD2	0.205
hsa-miR-106a-5p	miR-106a-5p	miR-17-5p (and other miRNAs w/seed AAAGUGC)	2.149	TargetScan Human	Moderate (predicted)	ILMN_1733519	HMGB3	0.226
hsa-miR-106a-5p	miR-106a-5p	miR-17-5p (and other miRNAs w/seed AAAGUGC)	2.149	TargetScan Human	Moderate (predicted)	ILMN_1708375	IRF1	0.85	HOTAIR Regulatory Pathway,IL-12 Signaling and Production in Macrophages,IL-15 Production,iNOS Signaling,Interferon Signaling,Production of Nitric Oxide and Reactive Oxygen Species in Macrophages,Prolactin Signaling,Retinoic acid Mediated Apoptosis Signaling,Role of PKR in Interferon Induction and Antiviral Response,Th1 and Th2 Activation Pathway,Th1 Pathway,Type I Diabetes Mellitus Signaling
hsa-miR-106a-5p	miR-106a-5p	miR-17-5p (and other miRNAs w/seed AAAGUGC)	2.149	TargetScan Human	High (predicted)	ILMN_1751034	ITPRIPL2	0.592
hsa-miR-106a-5p	miR-106a-5p	miR-17-5p (and other miRNAs w/seed AAAGUGC)	2.149	TargetScan Human	Moderate (predicted)	ILMN_3251605	KLHL28	0.719
hsa-miR-106a-5p	miR-106a-5p	miR-17-5p (and other miRNAs w/seed AAAGUGC)	2.149	TargetScan Human	Moderate (predicted)	ILMN_1665290	KPNA2	0.258	RAN Signaling
hsa-miR-106a-5p	miR-106a-5p	miR-17-5p (and other miRNAs w/seed AAAGUGC)	2.149	TargetScan Human	Moderate (predicted)	ILMN_2220518	LAMTOR5	-0.223	HOTAIR Regulatory Pathway
hsa-miR-106a-5p	miR-106a-5p	miR-17-5p (and other miRNAs w/seed AAAGUGC)	2.149	TargetScan Human	Moderate (predicted)	ILMN_1665909	LASP1	0.325	IL-8 Signaling
hsa-miR-106a-5p	miR-106a-5p	miR-17-5p (and other miRNAs w/seed AAAGUGC)	2.149	TargetScan Human	Moderate (predicted)	ILMN_1785703	LMOD3	1.282
hsa-miR-106a-5p	miR-106a-5p	miR-17-5p (and other miRNAs w/seed AAAGUGC)	2.149	TargetScan Human	Moderate (predicted)	ILMN_2128795	LRIG1	-0.778
hsa-miR-106a-5p	miR-106a-5p	miR-17-5p (and other miRNAs w/seed AAAGUGC)	2.149	TargetScan Human	Moderate (predicted)	ILMN_2296697	MAP3K3	-0.119	B Cell Receptor Signaling,Cardiac Hypertrophy Signaling,Cardiac Hypertrophy Signaling (Enhanced),CD27 Signaling in Lymphocytes,ERK5 Signaling,Germ Cell-Sertoli Cell Junction Signaling,GNRH Signaling,HGF Signaling,NF-ÎºB Signaling,NGF Signaling,Nur77 Signaling in T Lymphocytes,PKCÎ¸ Signaling in T Lymphocytes,Production of Nitric Oxide and Reactive Oxygen Species in Macrophages,RANK Signaling in O…
hsa-miR-106a-5p	miR-106a-5p	miR-17-5p (and other miRNAs w/seed AAAGUGC)	2.149	TargetScan Human	Moderate (predicted)	ILMN_1706677	MAPK1	0.1	14-3-3-mediated Signaling,4-1BB Signaling in T Lymphocytes,Actin Cytoskeleton Signaling,Acute Myeloid Leukemia Signaling,Acute Phase Response Signaling,Adrenomedullin signaling pathway,Agrin Interactions at Neuromuscular Junction,Aldosterone Signaling in Epithelial Cells,AMPK Signaling,Amyloid Processing,Androgen Signaling,Antioxidant Action of Vitamin C,Antiproliferative Role of Somatostatin Rec…
hsa-miR-106a-5p	miR-106a-5p	miR-17-5p (and other miRNAs w/seed AAAGUGC)	2.149	TargetScan Human	Moderate (predicted)	ILMN_1811367	MAT2B	-0.188	Cysteine Biosynthesis III (mammalia),Methionine Degradation I (to Homocysteine),S-adenosyl-L-methionine Biosynthesis,Superpathway of Methionine Degradation
hsa-miR-106a-5p	miR-106a-5p	miR-17-5p (and other miRNAs w/seed AAAGUGC)	2.149	TargetScan Human	Moderate (predicted)	ILMN_1746408	MIDN	0.344
hsa-miR-106a-5p	miR-106a-5p	miR-17-5p (and other miRNAs w/seed AAAGUGC)	2.149	TargetScan Human	Moderate (predicted)	ILMN_1762106	MMP2	-0.408	Adrenomedullin signaling pathway,Agranulocyte Adhesion and Diapedesis,Airway Pathology in Chronic Obstructive Pulmonary Disease,Axonal Guidance Signaling,Bladder Cancer Signaling,Colorectal Cancer Metastasis Signaling,Endocannabinoid Cancer Inhibition Pathway,Glioma Invasiveness Signaling,GNRH Signaling,Granulocyte Adhesion and Diapedesis,Hepatic Fibrosis / Hepatic Stellate Cell Activation,HER-2 …
hsa-miR-106a-5p	miR-106a-5p	miR-17-5p (and other miRNAs w/seed AAAGUGC)	2.149	TargetScan Human	High (predicted)	ILMN_1810100	PBX3	0.219
hsa-miR-106a-5p	miR-106a-5p	miR-17-5p (and other miRNAs w/seed AAAGUGC)	2.149	TargetScan Human	High (predicted)	ILMN_1775448	PFN2	-0.521	Actin Cytoskeleton Signaling,Axonal Guidance Signaling,Integrin Signaling,PCP pathway,Regulation of Actin-based Motility by Rho,RhoA Signaling
hsa-miR-106a-5p	miR-106a-5p	miR-17-5p (and other miRNAs w/seed AAAGUGC)	2.149	TargetScan Human	Moderate (predicted)	ILMN_2152465	PIP4K2A	0.102	D-myo-inositol (1,4,5)-Trisphosphate Biosynthesis,D-myo-inositol-5-phosphate Metabolism,Superpathway of Inositol Phosphate Compounds
hsa-miR-106a-5p	miR-106a-5p	miR-17-5p (and other miRNAs w/seed AAAGUGC)	2.149	TargetScan Human	High (predicted)	ILMN_2337974	PKIA	-0.95	cAMP-mediated signaling,Cardiac Î²-adrenergic Signaling
hsa-miR-106a-5p	miR-106a-5p	miR-17-5p (and other miRNAs w/seed AAAGUGC)	2.149	TargetScan Human	Moderate (predicted)	ILMN_1740291	POLQ	0.361
hsa-miR-106a-5p	miR-106a-5p	miR-17-5p (and other miRNAs w/seed AAAGUGC)	2.149	TargetScan Human	Moderate (predicted)	ILMN_2106931	PPP1R15B	-0.154
hsa-miR-106a-5p	miR-106a-5p	miR-17-5p (and other miRNAs w/seed AAAGUGC)	2.149	TargetScan Human	Moderate (predicted)	ILMN_1788961	PPP2R2A	-0.255	AMPK Signaling,ATM Signaling,Breast Cancer Regulation by Stathmin1,Cardiac Î²-adrenergic Signaling,CDK5 Signaling,Cell Cycle Regulation by BTG Family Proteins,Ceramide Signaling,CTLA4 Signaling in Cytotoxic T Lymphocytes,Cyclins and Cell Cycle Regulation,Dopamine Receptor Signaling,Dopamine-DARPP32 Feedback in cAMP Signaling,ERK/MAPK Signaling,HIPPO signaling,ILK Signaling,Inhibition of ARE-Media…
hsa-miR-106a-5p	miR-106a-5p	miR-17-5p (and other miRNAs w/seed AAAGUGC)	2.149	TargetScan Human	High (predicted)	ILMN_1796962	PPP3R1	0.545	Axonal Guidance Signaling,B Cell Receptor Signaling,Calcium Signaling,Calcium-induced T Lymphocyte Apoptosis,cAMP-mediated signaling,Cardiac Hypertrophy Signaling,Cardiac Hypertrophy Signaling (Enhanced),CD28 Signaling in T Helper Cells,Clathrin-mediated Endocytosis Signaling,Dopamine-DARPP32 Feedback in cAMP Signaling,Endocannabinoid Neuronal Synapse Pathway,fMLP Signaling in Neutrophils,Gap Jun…
hsa-miR-106a-5p	miR-106a-5p	miR-17-5p (and other miRNAs w/seed AAAGUGC)	2.149	TargetScan Human	Moderate (predicted)	ILMN_2105253	PTGR2	0.902
hsa-miR-106a-5p	miR-106a-5p	miR-17-5p (and other miRNAs w/seed AAAGUGC)	2.149	TargetScan Human	Moderate (predicted)	ILMN_1766753	RBMS1	-0.337
hsa-miR-106a-5p	miR-106a-5p	miR-17-5p (and other miRNAs w/seed AAAGUGC)	2.149	TargetScan Human	Moderate (predicted)	ILMN_2322499	RORA	-0.248	IL-23 Signaling Pathway,Melatonin Signaling,Th17 Activation Pathway
hsa-miR-106a-5p	miR-106a-5p	miR-17-5p (and other miRNAs w/seed AAAGUGC)	2.149	TargetScan Human	Moderate (predicted)	ILMN_2207539	RPS17	-0.308	EIF2 Signaling,mTOR Signaling,Regulation of eIF4 and p70S6K Signaling
hsa-miR-106a-5p	miR-106a-5p	miR-17-5p (and other miRNAs w/seed AAAGUGC)	2.149	TargetScan Human	High (predicted)	ILMN_1706817	SERP1	-0.351
hsa-miR-106a-5p	miR-106a-5p	miR-17-5p (and other miRNAs w/seed AAAGUGC)	2.149	TargetScan Human	Moderate (predicted)	ILMN_1732410	SLC16A9	0.666
hsa-miR-106a-5p	miR-106a-5p	miR-17-5p (and other miRNAs w/seed AAAGUGC)	2.149	TargetScan Human	Moderate (predicted)	ILMN_1772492	SLC25A51	1.379
hsa-miR-106a-5p	miR-106a-5p	miR-17-5p (and other miRNAs w/seed AAAGUGC)	2.149	TargetScan Human	Moderate (predicted)	ILMN_2095506	SPOPL	-0.187
hsa-miR-106a-5p	miR-106a-5p	miR-17-5p (and other miRNAs w/seed AAAGUGC)	2.149	TargetScan Human	Moderate (predicted)	ILMN_2161286	STRIP2	0.991
hsa-miR-106a-5p	miR-106a-5p	miR-17-5p (and other miRNAs w/seed AAAGUGC)	2.149	TargetScan Human	Moderate (predicted)	ILMN_1811555	SWI5	-0.347
hsa-miR-106a-5p	miR-106a-5p	miR-17-5p (and other miRNAs w/seed AAAGUGC)	2.149	TargetScan Human	Moderate (predicted)	ILMN_2150465	TMEM267	0.999
hsa-miR-106a-5p	miR-106a-5p	miR-17-5p (and other miRNAs w/seed AAAGUGC)	2.149	TargetScan Human	High (predicted)	ILMN_2122669	TOPORS	-0.167
hsa-miR-106a-5p	miR-106a-5p	miR-17-5p (and other miRNAs w/seed AAAGUGC)	2.149	TargetScan Human	Moderate (predicted)	ILMN_1704383	TRIM37	-0.359
hsa-miR-106a-5p	miR-106a-5p	miR-17-5p (and other miRNAs w/seed AAAGUGC)	2.149	TargetScan Human	Moderate (predicted)	ILMN_1682675	TWF1	-0.313	IL-15 Production,Sperm Motility
hsa-miR-106a-5p	miR-106a-5p	miR-17-5p (and other miRNAs w/seed AAAGUGC)	2.149	TargetScan Human	Moderate (predicted)	ILMN_1776038	UBXN2A	0.242
hsa-miR-106a-5p	miR-106a-5p	miR-17-5p (and other miRNAs w/seed AAAGUGC)	2.149	TargetScan Human	High (predicted)	ILMN_1711452	UEVLD	-0.17
hsa-miR-106a-5p	miR-106a-5p	miR-17-5p (and other miRNAs w/seed AAAGUGC)	2.149	TargetScan Human	Moderate (predicted)	ILMN_1684594	USP24	0.293	Protein Ubiquitination Pathway
hsa-miR-106a-5p	miR-106a-5p	miR-17-5p (and other miRNAs w/seed AAAGUGC)	2.149	miRecords	Experimentally Observed	ILMN_1782538	VIM	-0.255	14-3-3-mediated Signaling,Endocannabinoid Cancer Inhibition Pathway,HOTAIR Regulatory Pathway,ILK Signaling,Signaling by Rho Family GTPases
hsa-miR-106a-5p	miR-106a-5p	miR-17-5p (and other miRNAs w/seed AAAGUGC)	2.149	TargetScan Human	Moderate (predicted)	ILMN_2398865	VPS13C	0.497
hsa-miR-106a-5p	miR-106a-5p	miR-17-5p (and other miRNAs w/seed AAAGUGC)	2.149	TargetScan Human	Moderate (predicted)	ILMN_1781039	VPS26A	-0.282
hsa-miR-106a-5p	miR-106a-5p	miR-17-5p (and other miRNAs w/seed AAAGUGC)	2.149	TargetScan Human	Moderate (predicted)	ILMN_1795063	ZADH2	0.4	Acetone Degradation I (to Methylglyoxal),Methylglyoxal Degradation III,Stearate Biosynthesis I (Animals)
hsa-miR-106a-5p	miR-106a-5p	miR-17-5p (and other miRNAs w/seed AAAGUGC)	2.149	TargetScan Human	Moderate (predicted)	ILMN_1814077	ZFPM2	-0.18
hsa-miR-199b-3p	miR-199b-3p	miR-199a-3p (and other miRNAs w/seed CAGUAGU)	2.812	TargetScan Human	Moderate (predicted)	ILMN_1803376	AEBP2	0.235	HOTAIR Regulatory Pathway
hsa-miR-199b-3p	miR-199b-3p	miR-199a-3p (and other miRNAs w/seed CAGUAGU)	2.812	TargetScan Human	High (predicted)	ILMN_1801606	AMZ2	-0.308
hsa-miR-199b-3p	miR-199b-3p	miR-199a-3p (and other miRNAs w/seed CAGUAGU)	2.812	TargetScan Human	Moderate (predicted)	ILMN_2059844	ANKRD44	0.521
hsa-miR-199b-3p	miR-199b-3p	miR-199a-3p (and other miRNAs w/seed CAGUAGU)	2.812	TargetScan Human	Moderate (predicted)	ILMN_1761334	ARID4B	-0.116	DNA Methylation and Transcriptional Repression Signaling
hsa-miR-199b-3p	miR-199b-3p	miR-199a-3p (and other miRNAs w/seed CAGUAGU)	2.812	TargetScan Human	Moderate (predicted)	ILMN_1687149	BDP1	0.113	Assembly of RNA Polymerase III Complex
hsa-miR-199b-3p	miR-199b-3p	miR-199a-3p (and other miRNAs w/seed CAGUAGU)	2.812	TargetScan Human	Moderate (predicted)	ILMN_1678477	C9orf85	-0.12
hsa-miR-199b-3p	miR-199b-3p	miR-199a-3p (and other miRNAs w/seed CAGUAGU)	2.812	TargetScan Human	Moderate (predicted)	ILMN_1717990	CALD1	1.023
hsa-miR-199b-3p	miR-199b-3p	miR-199a-3p (and other miRNAs w/seed CAGUAGU)	2.812	TargetScan Human	High (predicted)	ILMN_1658504	CHKA	0.683	Phosphatidylcholine Biosynthesis I,Phosphatidylethanolamine Biosynthesis II
hsa-miR-199b-3p	miR-199b-3p	miR-199a-3p (and other miRNAs w/seed CAGUAGU)	2.812	TargetScan Human	High (predicted)	ILMN_1655827	COPS2	-0.516	NER Pathway
hsa-miR-199b-3p	miR-199b-3p	miR-199a-3p (and other miRNAs w/seed CAGUAGU)	2.812	TargetScan Human	Moderate (predicted)	ILMN_1798189	COX7C	-0.215	Mitochondrial Dysfunction,Oxidative Phosphorylation
hsa-miR-199b-3p	miR-199b-3p	miR-199a-3p (and other miRNAs w/seed CAGUAGU)	2.812	Ingenuity Expert Findings	Experimentally Observed	ILMN_2334243	CREB1	1.236	AMPK Signaling,ATM Signaling,B Cell Receptor Signaling,BMP signaling pathway,Calcium Signaling,cAMP-mediated signaling,Cardiac Hypertrophy Signaling,Circadian Rhythm Signaling,Corticotropin Releasing Hormone Signaling,CREB Signaling in Neurons,Dendritic Cell Maturation,Dopamine-DARPP32 Feedback in cAMP Signaling,Endocannabinoid Cancer Inhibition Pathway,Endocannabinoid Developing Neuron Pathway,E…
hsa-miR-199b-3p	miR-199b-3p	miR-199a-3p (and other miRNAs w/seed CAGUAGU)	2.812	TargetScan Human	Moderate (predicted)	ILMN_2321931	DCLRE1C	0.81	DNA Double-Strand Break Repair by Non-Homologous End Joining,Primary Immunodeficiency Signaling
hsa-miR-199b-3p	miR-199b-3p	miR-199a-3p (and other miRNAs w/seed CAGUAGU)	2.812	TargetScan Human	Moderate (predicted)	ILMN_1656501	DUSP5	0.68	3-phosphoinositide Biosynthesis,3-phosphoinositide Degradation,D-myo-inositol (1,4,5,6)-Tetrakisphosphate Biosynthesis,D-myo-inositol (3,4,5,6)-tetrakisphosphate Biosynthesis,D-myo-inositol-5-phosphate Metabolism,Protein Kinase A Signaling,Superpathway of Inositol Phosphate Compounds
hsa-miR-199b-3p	miR-199b-3p	miR-199a-3p (and other miRNAs w/seed CAGUAGU)	2.812	TargetScan Human	High (predicted)	ILMN_2192694	EIF3M	-0.27	EIF2 Signaling,mTOR Signaling,Regulation of eIF4 and p70S6K Signaling
hsa-miR-199b-3p	miR-199b-3p	miR-199a-3p (and other miRNAs w/seed CAGUAGU)	2.812	TargetScan Human	Moderate (predicted)	ILMN_1744534	ETFRF1	-0.369
hsa-miR-199b-3p	miR-199b-3p	miR-199a-3p (and other miRNAs w/seed CAGUAGU)	2.812	TargetScan Human	Moderate (predicted)	ILMN_2122374	FAM49B	-0.251
hsa-miR-199b-3p	miR-199b-3p	miR-199a-3p (and other miRNAs w/seed CAGUAGU)	2.812	TargetScan Human	High (predicted)	ILMN_2112580	FCGR3A/FCGR3B	0.388	Dendritic Cell Maturation,FcÎ³ Receptor-mediated Phagocytosis in Macrophages and Monocytes,Natural Killer Cell Signaling,Phagosome Formation,Role of Macrophages, Fibroblasts and Endothelial Cells in Rheumatoid Arthritis,Role of NFAT in Regulation of the Immune Response,Systemic Lupus Erythematosus Signaling
hsa-miR-199b-3p	miR-199b-3p	miR-199a-3p (and other miRNAs w/seed CAGUAGU)	2.812	TargetScan Human	Moderate (predicted)	ILMN_1805665	FLRT3	1.01
hsa-miR-199b-3p	miR-199b-3p	miR-199a-3p (and other miRNAs w/seed CAGUAGU)	2.812	TargetScan Human	Moderate (predicted)	ILMN_1661596	FLVCR1	0.16	Iron homeostasis signaling pathway
hsa-miR-199b-3p	miR-199b-3p	miR-199a-3p (and other miRNAs w/seed CAGUAGU)	2.812	TargetScan Human	Moderate (predicted)	ILMN_1678437	FRY	-0.282
hsa-miR-199b-3p	miR-199b-3p	miR-199a-3p (and other miRNAs w/seed CAGUAGU)	2.812	TargetScan Human	High (predicted)	ILMN_2381758	G3BP2	-0.455
hsa-miR-199b-3p	miR-199b-3p	miR-199a-3p (and other miRNAs w/seed CAGUAGU)	2.812	TargetScan Human	High (predicted)	ILMN_1692191	GNA12	-0.218	Actin Cytoskeleton Signaling,Actin Nucleation by ARP-WASP Complex,Androgen Signaling,Axonal Guidance Signaling,Cardiac Hypertrophy Signaling,Cardiac Hypertrophy Signaling (Enhanced),Cholecystokinin/Gastrin-mediated Signaling,CREB Signaling in Neurons,CXCR4 Signaling,Endothelin-1 Signaling,Ephrin B Signaling,Ephrin Receptor Signaling,ERK5 Signaling,G Beta Gamma Signaling,GÎ±12/13 Signaling,IL-1 Si…
hsa-miR-199b-3p	miR-199b-3p	miR-199a-3p (and other miRNAs w/seed CAGUAGU)	2.812	TargetScan Human	Moderate (predicted)	ILMN_1776297	GOLGA4	-0.201
hsa-miR-199b-3p	miR-199b-3p	miR-199a-3p (and other miRNAs w/seed CAGUAGU)	2.812	TargetScan Human	Moderate (predicted)	ILMN_2076250	GPBP1L1	-0.351
hsa-miR-199b-3p	miR-199b-3p	miR-199a-3p (and other miRNAs w/seed CAGUAGU)	2.812	TargetScan Human	Moderate (predicted)	ILMN_1716869	GPM6A	0.231
hsa-miR-199b-3p	miR-199b-3p	miR-199a-3p (and other miRNAs w/seed CAGUAGU)	2.812	TargetScan Human	Moderate (predicted)	ILMN_1662846	GPR160	0.335
hsa-miR-199b-3p	miR-199b-3p	miR-199a-3p (and other miRNAs w/seed CAGUAGU)	2.812	TargetScan Human	Moderate (predicted)	ILMN_1740217	HACE1	-0.107
hsa-miR-199b-3p	miR-199b-3p	miR-199a-3p (and other miRNAs w/seed CAGUAGU)	2.812	TargetScan Human	Moderate (predicted)	ILMN_1726636	HECTD2	0.205
hsa-miR-199b-3p	miR-199b-3p	miR-199a-3p (and other miRNAs w/seed CAGUAGU)	2.812	TargetScan Human	Moderate (predicted)	ILMN_1671661	HSD17B7	1.231	Cholesterol Biosynthesis I,Cholesterol Biosynthesis II (via 24,25-dihydrolanosterol),Cholesterol Biosynthesis III (via Desmosterol),Estrogen Biosynthesis,Estrogen-Dependent Breast Cancer Signaling,Superpathway of Cholesterol Biosynthesis,Zymosterol Biosynthesis
hsa-miR-199b-3p	miR-199b-3p	miR-199a-3p (and other miRNAs w/seed CAGUAGU)	2.812	TargetScan Human	Moderate (predicted)	ILMN_2079098	INIP	1.273
hsa-miR-199b-3p	miR-199b-3p	miR-199a-3p (and other miRNAs w/seed CAGUAGU)	2.812	TargetScan Human	Moderate (predicted)	ILMN_1802411	ITGA1	1.244	Agranulocyte Adhesion and Diapedesis,Agrin Interactions at Neuromuscular Junction,Caveolar-mediated Endocytosis Signaling,Granulocyte Adhesion and Diapedesis,Integrin Signaling,Leukocyte Extravasation Signaling,NF-ÎºB Activation by Viruses,Paxillin Signaling,Reelin Signaling in Neurons,Virus Entry via Endocytic Pathways
hsa-miR-199b-3p	miR-199b-3p	miR-199a-3p (and other miRNAs w/seed CAGUAGU)	2.812	TargetScan Human	High (predicted)	ILMN_2339202	KTN1	-0.206	RhoA Signaling
hsa-miR-199b-3p	miR-199b-3p	miR-199a-3p (and other miRNAs w/seed CAGUAGU)	2.812	TargetScan Human	Moderate (predicted)	ILMN_1724062	LIN54	0.253
hsa-miR-199b-3p	miR-199b-3p	miR-199a-3p (and other miRNAs w/seed CAGUAGU)	2.812	TargetScan Human	Moderate (predicted)	ILMN_3240177	LLPH	0.494
hsa-miR-199b-3p	miR-199b-3p	miR-199a-3p (and other miRNAs w/seed CAGUAGU)	2.812	TargetScan Human	Moderate (predicted)	ILMN_2099798	LYPLA1	-0.514
hsa-miR-199b-3p	miR-199b-3p	miR-199a-3p (and other miRNAs w/seed CAGUAGU)	2.812	TargetScan Human	Moderate (predicted)	ILMN_1721349	MAGT1	1.205
hsa-miR-199b-3p	miR-199b-3p	miR-199a-3p (and other miRNAs w/seed CAGUAGU)	2.812	TargetScan Human	Moderate (predicted)	ILMN_2313158	MBNL1	-0.444
hsa-miR-199b-3p	miR-199b-3p	miR-199a-3p (and other miRNAs w/seed CAGUAGU)	2.812	TargetScan Human	High (predicted)	ILMN_2202790	MCFD2	-0.445
hsa-miR-199b-3p	miR-199b-3p	miR-199a-3p (and other miRNAs w/seed CAGUAGU)	2.812	TargetScan Human	Moderate (predicted)	ILMN_2113738	MCMDC2	1.31
hsa-miR-199b-3p	miR-199b-3p	miR-199a-3p (and other miRNAs w/seed CAGUAGU)	2.812	TargetScan Human	High (predicted)	ILMN_1696048	MEDAG	-0.246
hsa-miR-199b-3p	miR-199b-3p	miR-199a-3p (and other miRNAs w/seed CAGUAGU)	2.812	TargetScan Human	High (predicted)	ILMN_2331082	MS4A7	0.148
hsa-miR-199b-3p	miR-199b-3p	miR-199a-3p (and other miRNAs w/seed CAGUAGU)	2.812	TargetScan Human	Moderate (predicted)	ILMN_1758311	NET1	0.616
hsa-miR-199b-3p	miR-199b-3p	miR-199a-3p (and other miRNAs w/seed CAGUAGU)	2.812	TargetScan Human	Moderate (predicted)	ILMN_1655046	NUTF2	0.374
hsa-miR-199b-3p	miR-199b-3p	miR-199a-3p (and other miRNAs w/seed CAGUAGU)	2.812	TargetScan Human	High (predicted)	ILMN_1763347	PIK3CB	-0.247	14-3-3-mediated Signaling,3-phosphoinositide Biosynthesis,Actin Cytoskeleton Signaling,Acute Myeloid Leukemia Signaling,Acute Phase Response Signaling,Adrenomedullin signaling pathway,Aldosterone Signaling in Epithelial Cells,AMPK Signaling,Amyotrophic Lateral Sclerosis Signaling,Angiopoietin Signaling,Antiproliferative Role of Somatostatin Receptor 2,Apelin Cardiomyocyte Signaling Pathway,Apelin…
hsa-miR-199b-3p	miR-199b-3p	miR-199a-3p (and other miRNAs w/seed CAGUAGU)	2.812	TargetScan Human	Moderate (predicted)	ILMN_1659026	POLR2K	-0.145	Androgen Signaling,Assembly of RNA Polymerase II Complex,CREB Signaling in Neurons,Estrogen Receptor Signaling,Glucocorticoid Receptor Signaling,Hereditary Breast Cancer Signaling,Huntington's Disease Signaling,NER Pathway,Nucleotide Excision Repair Pathway
hsa-miR-199b-3p	miR-199b-3p	miR-199a-3p (and other miRNAs w/seed CAGUAGU)	2.812	TargetScan Human	Moderate (predicted)	ILMN_1734991	PPM1B	0.157	AMPK Signaling
hsa-miR-199b-3p	miR-199b-3p	miR-199a-3p (and other miRNAs w/seed CAGUAGU)	2.812	TargetScan Human	High (predicted)	ILMN_1788961	PPP2R2A	-0.255	AMPK Signaling,ATM Signaling,Breast Cancer Regulation by Stathmin1,Cardiac Î²-adrenergic Signaling,CDK5 Signaling,Cell Cycle Regulation by BTG Family Proteins,Ceramide Signaling,CTLA4 Signaling in Cytotoxic T Lymphocytes,Cyclins and Cell Cycle Regulation,Dopamine Receptor Signaling,Dopamine-DARPP32 Feedback in cAMP Signaling,ERK/MAPK Signaling,HIPPO signaling,ILK Signaling,Inhibition of ARE-Media…
hsa-miR-199b-3p	miR-199b-3p	miR-199a-3p (and other miRNAs w/seed CAGUAGU)	2.812	TargetScan Human	Moderate (predicted)	ILMN_2105253	PTGR2	0.902
hsa-miR-199b-3p	miR-199b-3p	miR-199a-3p (and other miRNAs w/seed CAGUAGU)	2.812	TargetScan Human	Moderate (predicted)	ILMN_2383300	PTPRU	0.273	Protein Kinase A Signaling
hsa-miR-199b-3p	miR-199b-3p	miR-199a-3p (and other miRNAs w/seed CAGUAGU)	2.812	TargetScan Human	Moderate (predicted)	ILMN_3224926	RBM47	0.198
hsa-miR-199b-3p	miR-199b-3p	miR-199a-3p (and other miRNAs w/seed CAGUAGU)	2.812	TargetScan Human	Moderate (predicted)	ILMN_2154322	SEMA3E	0.906	Axonal Guidance Signaling
hsa-miR-199b-3p	miR-199b-3p	miR-199a-3p (and other miRNAs w/seed CAGUAGU)	2.812	TargetScan Human	Moderate (predicted)	ILMN_1730639	SLC22A15	0.102
hsa-miR-199b-3p	miR-199b-3p	miR-199a-3p (and other miRNAs w/seed CAGUAGU)	2.812	TargetScan Human	Moderate (predicted)	ILMN_1754529	SPG7	0.363
hsa-miR-199b-3p	miR-199b-3p	miR-199a-3p (and other miRNAs w/seed CAGUAGU)	2.812	TargetScan Human	Moderate (predicted)	ILMN_2161286	STRIP2	0.991
hsa-miR-199b-3p	miR-199b-3p	miR-199a-3p (and other miRNAs w/seed CAGUAGU)	2.812	Ingenuity Expert Findings	Experimentally Observed	ILMN_1797813	SUZ12	0.262	HOTAIR Regulatory Pathway
hsa-miR-199b-3p	miR-199b-3p	miR-199a-3p (and other miRNAs w/seed CAGUAGU)	2.812	TargetScan Human	Moderate (predicted)	ILMN_1672331	TAB2	-0.138	IL-1 Signaling,Molecular Mechanisms of Cancer,NF-ÎºB Signaling,p38 MAPK Signaling,RANK Signaling in Osteoclasts,Role of Osteoblasts, Osteoclasts and Chondrocytes in Rheumatoid Arthritis,Role of PKR in Interferon Induction and Antiviral Response,Toll-like Receptor Signaling
hsa-miR-199b-3p	miR-199b-3p	miR-199a-3p (and other miRNAs w/seed CAGUAGU)	2.812	TargetScan Human	Moderate (predicted)	ILMN_2363165	TACC2	0.288
hsa-miR-199b-3p	miR-199b-3p	miR-199a-3p (and other miRNAs w/seed CAGUAGU)	2.812	TargetScan Human	High (predicted)	ILMN_1778202	TCAF2	0.949
hsa-miR-199b-3p	miR-199b-3p	miR-199a-3p (and other miRNAs w/seed CAGUAGU)	2.812	TargetScan Human	Moderate (predicted)	ILMN_2413331	TMEM107	0.697
hsa-miR-199b-3p	miR-199b-3p	miR-199a-3p (and other miRNAs w/seed CAGUAGU)	2.812	TargetScan Human	Moderate (predicted)	ILMN_3237779	TMEM184C	-0.191
hsa-miR-199b-3p	miR-199b-3p	miR-199a-3p (and other miRNAs w/seed CAGUAGU)	2.812	TargetScan Human	Moderate (predicted)	ILMN_1704154	TNFRSF19	0.852
hsa-miR-199b-3p	miR-199b-3p	miR-199a-3p (and other miRNAs w/seed CAGUAGU)	2.812	TargetScan Human	Moderate (predicted)	ILMN_1655469	TSPAN3	-0.682	Integrin Signaling
hsa-miR-199b-3p	miR-199b-3p	miR-199a-3p (and other miRNAs w/seed CAGUAGU)	2.812	TargetScan Human	Moderate (predicted)	ILMN_1761844	ZCCHC17	-0.21
hsa-miR-199b-3p	miR-199b-3p	miR-199a-3p (and other miRNAs w/seed CAGUAGU)	2.812	TargetScan Human	Moderate (predicted)	ILMN_1694514	ZDHHC11	0.131
hsa-miR-199b-3p	miR-199b-3p	miR-199a-3p (and other miRNAs w/seed CAGUAGU)	2.812	TargetScan Human	High (predicted)	ILMN_2402558	ZHX1	-0.068
hsa-miR-199b-3p	miR-199b-3p	miR-199a-3p (and other miRNAs w/seed CAGUAGU)	2.812	TargetScan Human	Moderate (predicted)	ILMN_3235065	ZNHIT6	-0.232
hsa-miR-199a-5p	miR-199a-5p	miR-199a-5p (and other miRNAs w/seed CCAGUGU)	2.72	TargetScan Human	Moderate (predicted)	ILMN_1726986	AADAT	0.322	Lysine Degradation II,Lysine Degradation V
hsa-miR-199a-5p	miR-199a-5p	miR-199a-5p (and other miRNAs w/seed CCAGUGU)	2.72	TargetScan Human	Moderate (predicted)	ILMN_1657870	ABL2	0.327	IL-15 Production,PDGF Signaling,RhoA Signaling,Sperm Motility
hsa-miR-199a-5p	miR-199a-5p	miR-199a-5p (and other miRNAs w/seed CCAGUGU)	2.72	TargetScan Human	Moderate (predicted)	ILMN_1763000	ADAP2	0.34
hsa-miR-199a-5p	miR-199a-5p	miR-199a-5p (and other miRNAs w/seed CCAGUGU)	2.72	miRecords	Experimentally Observed	ILMN_1797875	ALOX5AP	1.023	Eicosanoid Signaling
hsa-miR-199a-5p	miR-199a-5p	miR-199a-5p (and other miRNAs w/seed CCAGUGU)	2.72	TargetScan Human	High (predicted)	ILMN_1811238	ALPK2	0.542
hsa-miR-199a-5p	miR-199a-5p	miR-199a-5p (and other miRNAs w/seed CCAGUGU)	2.72	TargetScan Human	Moderate (predicted)	ILMN_1700183	APLNR	0.617	Apelin Adipocyte Signaling Pathway,Apelin Cardiac Fibroblast Signaling Pathway,Apelin Cardiomyocyte Signaling Pathway,Apelin Endothelial Signaling Pathway,Apelin Liver Signaling Pathway,Apelin Muscle Signaling Pathway,Apelin Pancreas Signaling Pathway,cAMP-mediated signaling,G-Protein Coupled Receptor Signaling,GÎ±i Signaling
hsa-miR-199a-5p	miR-199a-5p	miR-199a-5p (and other miRNAs w/seed CCAGUGU)	2.72	TargetScan Human	High (predicted)	ILMN_2101810	ARHGAP12	-0.149	Leukocyte Extravasation Signaling,RhoA Signaling,RhoGDI Signaling
hsa-miR-199a-5p	miR-199a-5p	miR-199a-5p (and other miRNAs w/seed CCAGUGU)	2.72	TargetScan Human	Moderate (predicted)	ILMN_2246956	BCL2	0.195	Adrenomedullin signaling pathway,Amyotrophic Lateral Sclerosis Signaling,Apoptosis Signaling,Autophagy,Ceramide Signaling,Cytotoxic T Lymphocyte-mediated Apoptosis of Target Cells,Death Receptor Signaling,Docosahexaenoic Acid (DHA) Signaling,EIF2 Signaling,Glucocorticoid Receptor Signaling,Hepatic Fibrosis / Hepatic Stellate Cell Activation,Hepatic Fibrosis Signaling Pathway,IL-7 Signaling Pathwa…
hsa-miR-199a-5p	miR-199a-5p	miR-199a-5p (and other miRNAs w/seed CCAGUGU)	2.72	TargetScan Human	Moderate (predicted)	ILMN_1754145	CAPRIN1	-0.25
hsa-miR-199a-5p	miR-199a-5p	miR-199a-5p (and other miRNAs w/seed CCAGUGU)	2.72	TargetScan Human	Moderate (predicted)	ILMN_1783676	CCDC15	0.601
hsa-miR-199a-5p	miR-199a-5p	miR-199a-5p (and other miRNAs w/seed CCAGUGU)	2.72	TargetScan Human	Moderate (predicted)	ILMN_1676523	CCDC91	-0.228
hsa-miR-199a-5p	miR-199a-5p	miR-199a-5p (and other miRNAs w/seed CCAGUGU)	2.72	TargetScan Human	Moderate (predicted)	ILMN_1719611	CCT6A	-0.787
hsa-miR-199a-5p	miR-199a-5p	miR-199a-5p (and other miRNAs w/seed CCAGUGU)	2.72	TargetScan Human	High (predicted)	ILMN_1780582	CD83	0.229	Communication between Innate and Adaptive Immune Cells,Crosstalk between Dendritic Cells and Natural Killer Cells,Dendritic Cell Maturation,TREM1 Signaling
hsa-miR-199a-5p	miR-199a-5p	miR-199a-5p (and other miRNAs w/seed CCAGUGU)	2.72	TargetScan Human	Moderate (predicted)	ILMN_1741801	CDC7	0.382	Cell Cycle Control of Chromosomal Replication,Mitotic Roles of Polo-Like Kinase
hsa-miR-199a-5p	miR-199a-5p	miR-199a-5p (and other miRNAs w/seed CCAGUGU)	2.72	TargetScan Human	Moderate (predicted)	ILMN_2403237	CHN2	0.592
hsa-miR-199a-5p	miR-199a-5p	miR-199a-5p (and other miRNAs w/seed CCAGUGU)	2.72	TargetScan Human	Moderate (predicted)	ILMN_1745103	CLEC1B	1.155
hsa-miR-199a-5p	miR-199a-5p	miR-199a-5p (and other miRNAs w/seed CCAGUGU)	2.72	TargetScan Human	Moderate (predicted)	ILMN_2123402	CNPY2	-0.285
hsa-miR-199a-5p	miR-199a-5p	miR-199a-5p (and other miRNAs w/seed CCAGUGU)	2.72	TargetScan Human	Moderate (predicted)	ILMN_1728478	CXCL16	1.059	Agranulocyte Adhesion and Diapedesis,Granulocyte Adhesion and Diapedesis
hsa-miR-199a-5p	miR-199a-5p	miR-199a-5p (and other miRNAs w/seed CCAGUGU)	2.72	TargetScan Human	Moderate (predicted)	ILMN_2038774	EEF1A1	-0.172	FAT10 Cancer Signaling Pathway
hsa-miR-199a-5p	miR-199a-5p	miR-199a-5p (and other miRNAs w/seed CCAGUGU)	2.72	TargetScan Human	Moderate (predicted)	ILMN_1772686	FGD3	0.088	Actin Cytoskeleton Signaling,Cdc42 Signaling
hsa-miR-199a-5p	miR-199a-5p	miR-199a-5p (and other miRNAs w/seed CCAGUGU)	2.72	TargetScan Human	High (predicted)	ILMN_1805665	FLRT3	1.01
hsa-miR-199a-5p	miR-199a-5p	miR-199a-5p (and other miRNAs w/seed CCAGUGU)	2.72	TargetScan Human	Moderate (predicted)	ILMN_1728517	FNTB	0.161	Geranylgeranyldiphosphate Biosynthesis,Superpathway of Geranylgeranyldiphosphate Biosynthesis I (via Mevalonate)
hsa-miR-199a-5p	miR-199a-5p	miR-199a-5p (and other miRNAs w/seed CCAGUGU)	2.72	TargetScan Human	High (predicted)	ILMN_1659297	FZD6	-0.558	Adipogenesis pathway,Axonal Guidance Signaling,Basal Cell Carcinoma Signaling,Cardiac Hypertrophy Signaling (Enhanced),Colorectal Cancer Metastasis Signaling,Factors Promoting Cardiogenesis in Vertebrates,Glioblastoma Multiforme Signaling,Hepatic Fibrosis Signaling Pathway,Human Embryonic Stem Cell Pluripotency,Molecular Mechanisms of Cancer,Mouse Embryonic Stem Cell Pluripotency,Osteoarthritis P…
hsa-miR-199a-5p	miR-199a-5p	miR-199a-5p (and other miRNAs w/seed CCAGUGU)	2.72	TargetScan Human	Moderate (predicted)	ILMN_1727761	GMEB1	0.171
hsa-miR-199a-5p	miR-199a-5p	miR-199a-5p (and other miRNAs w/seed CCAGUGU)	2.72	TargetScan Human	High (predicted)	ILMN_1701854	GNG5	-0.351	Androgen Signaling,Antiproliferative Role of Somatostatin Receptor 2,Axonal Guidance Signaling,Breast Cancer Regulation by Stathmin1,Cardiac Hypertrophy Signaling,Cardiac Hypertrophy Signaling (Enhanced),Cardiac Î²-adrenergic Signaling,CCR3 Signaling in Eosinophils,CCR5 Signaling in Macrophages,Colorectal Cancer Metastasis Signaling,CREB Signaling in Neurons,CXCR4 Signaling,Endocannabinoid Develo…
hsa-miR-199a-5p	miR-199a-5p	miR-199a-5p (and other miRNAs w/seed CCAGUGU)	2.72	TargetScan Human	Moderate (predicted)	ILMN_2128923	HCCS	-0.174
hsa-miR-199a-5p	miR-199a-5p	miR-199a-5p (and other miRNAs w/seed CCAGUGU)	2.72	TargetScan Human	Moderate (predicted)	ILMN_1726636	HECTD2	0.205
hsa-miR-199a-5p	miR-199a-5p	miR-199a-5p (and other miRNAs w/seed CCAGUGU)	2.72	TargetScan Human	High (predicted)	ILMN_1687440	HIPK2	0.708	Cell Cycle: G2/M DNA Damage Checkpoint Regulation,Molecular Mechanisms of Cancer,p53 Signaling,Senescence Pathway
hsa-miR-199a-5p	miR-199a-5p	miR-199a-5p (and other miRNAs w/seed CCAGUGU)	2.72	TargetScan Human	Moderate (predicted)	ILMN_1755134	HSPA4	-0.118	Aldosterone Signaling in Epithelial Cells,Androgen Signaling,BAG2 Signaling Pathway,eNOS Signaling,Glucocorticoid Receptor Signaling,Huntington's Disease Signaling,Protein Ubiquitination Pathway,Unfolded protein response
hsa-miR-199a-5p	miR-199a-5p	miR-199a-5p (and other miRNAs w/seed CCAGUGU)	2.72	TargetScan Human	Moderate (predicted)	ILMN_1686553	INTS2	0.182
hsa-miR-199a-5p	miR-199a-5p	miR-199a-5p (and other miRNAs w/seed CCAGUGU)	2.72	TargetScan Human	Moderate (predicted)	ILMN_1797191	KIAA0040	-0.136
hsa-miR-199a-5p	miR-199a-5p	miR-199a-5p (and other miRNAs w/seed CCAGUGU)	2.72	TargetScan Human	Moderate (predicted)	ILMN_3178406	KLHL29	-0.248
hsa-miR-199a-5p	miR-199a-5p	miR-199a-5p (and other miRNAs w/seed CCAGUGU)	2.72	TargetScan Human	Moderate (predicted)	ILMN_1662038	LARGE1	0.923	Melatonin Degradation I,Nicotine Degradation II,Nicotine Degradation III,Serotonin Degradation,Superpathway of Melatonin Degradation,Thyroid Hormone Metabolism II (via Conjugation and/or Degradation)
hsa-miR-199a-5p	miR-199a-5p	miR-199a-5p (and other miRNAs w/seed CCAGUGU)	2.72	TargetScan Human	Moderate (predicted)	ILMN_2347888	LARP4	-0.29
hsa-miR-199a-5p	miR-199a-5p	miR-199a-5p (and other miRNAs w/seed CCAGUGU)	2.72	TargetScan Human	High (predicted)	ILMN_2184708	LIN7C	-0.156
hsa-miR-199a-5p	miR-199a-5p	miR-199a-5p (and other miRNAs w/seed CCAGUGU)	2.72	TargetScan Human	Moderate (predicted)	ILMN_2214997	LRRFIP1	0.668
hsa-miR-199a-5p	miR-199a-5p	miR-199a-5p (and other miRNAs w/seed CCAGUGU)	2.72	TargetScan Human	High (predicted)	ILMN_1766718	LYSMD3	-0.224
hsa-miR-199a-5p	miR-199a-5p	miR-199a-5p (and other miRNAs w/seed CCAGUGU)	2.72	TargetScan Human	High (predicted)	ILMN_1721349	MAGT1	1.205
hsa-miR-199a-5p	miR-199a-5p	miR-199a-5p (and other miRNAs w/seed CCAGUGU)	2.72	TargetScan Human	High (predicted)	ILMN_1672660	MBP	0.558
hsa-miR-199a-5p	miR-199a-5p	miR-199a-5p (and other miRNAs w/seed CCAGUGU)	2.72	TargetScan Human	Moderate (predicted)	ILMN_2202790	MCFD2	-0.445
hsa-miR-199a-5p	miR-199a-5p	miR-199a-5p (and other miRNAs w/seed CCAGUGU)	2.72	TargetScan Human	High (predicted)	ILMN_2049364	METTL21A	0.751
hsa-miR-199a-5p	miR-199a-5p	miR-199a-5p (and other miRNAs w/seed CCAGUGU)	2.72	TargetScan Human	High (predicted)	ILMN_1661039	MRPL30	-0.248
hsa-miR-199a-5p	miR-199a-5p	miR-199a-5p (and other miRNAs w/seed CCAGUGU)	2.72	TargetScan Human	Moderate (predicted)	ILMN_1721035	MS4A6A	0.436
hsa-miR-199a-5p	miR-199a-5p	miR-199a-5p (and other miRNAs w/seed CCAGUGU)	2.72	TargetScan Human	Moderate (predicted)	ILMN_2115490	NBPF1 (includes others)	1.317
hsa-miR-199a-5p	miR-199a-5p	miR-199a-5p (and other miRNAs w/seed CCAGUGU)	2.72	TargetScan Human	High (predicted)	ILMN_1718303	NECTIN2	0.428	Crosstalk between Dendritic Cells and Natural Killer Cells,Epithelial Adherens Junction Signaling,Germ Cell-Sertoli Cell Junction Signaling,Sertoli Cell-Sertoli Cell Junction Signaling,Tight Junction Signaling
hsa-miR-199a-5p	miR-199a-5p	miR-199a-5p (and other miRNAs w/seed CCAGUGU)	2.72	TargetScan Human	Moderate (predicted)	ILMN_2379080	NFATC2IP	0.415
hsa-miR-199a-5p	miR-199a-5p	miR-199a-5p (and other miRNAs w/seed CCAGUGU)	2.72	TargetScan Human	High (predicted)	ILMN_1657373	P3H2	1.1
hsa-miR-199a-5p	miR-199a-5p	miR-199a-5p (and other miRNAs w/seed CCAGUGU)	2.72	TargetScan Human	Moderate (predicted)	ILMN_2055156	PAG1	0.366	B Cell Receptor Signaling,Systemic Lupus Erythematosus In B Cell Signaling Pathway,T Cell Receptor Signaling
hsa-miR-199a-5p	miR-199a-5p	miR-199a-5p (and other miRNAs w/seed CCAGUGU)	2.72	TargetScan Human	Moderate (predicted)	ILMN_2251978	PAXBP1	0.291
hsa-miR-199a-5p	miR-199a-5p	miR-199a-5p (and other miRNAs w/seed CCAGUGU)	2.72	TargetScan Human	Moderate (predicted)	ILMN_2111918	PCNX4	0.428
hsa-miR-199a-5p	miR-199a-5p	miR-199a-5p (and other miRNAs w/seed CCAGUGU)	2.72	TargetScan Human	Moderate (predicted)	ILMN_1743299	PEX2	-0.335
hsa-miR-199a-5p	miR-199a-5p	miR-199a-5p (and other miRNAs w/seed CCAGUGU)	2.72	TargetScan Human	Moderate (predicted)	ILMN_1706825	PKN2	0.384
hsa-miR-199a-5p	miR-199a-5p	miR-199a-5p (and other miRNAs w/seed CCAGUGU)	2.72	TargetScan Human	Moderate (predicted)	ILMN_1785646	PMP22	1.276
hsa-miR-199a-5p	miR-199a-5p	miR-199a-5p (and other miRNAs w/seed CCAGUGU)	2.72	TargetScan Human	High (predicted)	ILMN_1793950	POTEG (includes others)	-0.597
hsa-miR-199a-5p	miR-199a-5p	miR-199a-5p (and other miRNAs w/seed CCAGUGU)	2.72	TargetScan Human	High (predicted)	ILMN_3224926	RBM47	0.198
hsa-miR-199a-5p	miR-199a-5p	miR-199a-5p (and other miRNAs w/seed CCAGUGU)	2.72	TargetScan Human	Moderate (predicted)	ILMN_1810785	RNF11	-0.388
hsa-miR-199a-5p	miR-199a-5p	miR-199a-5p (and other miRNAs w/seed CCAGUGU)	2.72	TargetScan Human	Moderate (predicted)	ILMN_2059173	SLC35E1	1.087
hsa-miR-199a-5p	miR-199a-5p	miR-199a-5p (and other miRNAs w/seed CCAGUGU)	2.72	TargetScan Human	Moderate (predicted)	ILMN_1710207	SLF2	0.484
hsa-miR-199a-5p	miR-199a-5p	miR-199a-5p (and other miRNAs w/seed CCAGUGU)	2.72	TargetScan Human	High (predicted)	ILMN_1697670	SRRM1	0.334
hsa-miR-199a-5p	miR-199a-5p	miR-199a-5p (and other miRNAs w/seed CCAGUGU)	2.72	TargetScan Human	Moderate (predicted)	ILMN_1655469	TSPAN3	-0.682	Integrin Signaling
hsa-miR-199a-5p	miR-199a-5p	miR-199a-5p (and other miRNAs w/seed CCAGUGU)	2.72	TargetScan Human	High (predicted)	ILMN_1781039	VPS26A	-0.282
hsa-miR-199a-5p	miR-199a-5p	miR-199a-5p (and other miRNAs w/seed CCAGUGU)	2.72	TargetScan Human	Moderate (predicted)	ILMN_1669409	VSIG4	0.157
hsa-miR-199a-5p	miR-199a-5p	miR-199a-5p (and other miRNAs w/seed CCAGUGU)	2.72	TargetScan Human	Moderate (predicted)	ILMN_2370573	XAF1	0.383
hsa-miR-199a-5p	miR-199a-5p	miR-199a-5p (and other miRNAs w/seed CCAGUGU)	2.72	TargetScan Human	Moderate (predicted)	ILMN_1830462	XYLT1	0.354	Chondroitin Sulfate Biosynthesis,Dermatan Sulfate Biosynthesis,Glycoaminoglycan-protein Linkage Region Biosynthesis,Heparan Sulfate Biosynthesis
hsa-miR-199a-5p	miR-199a-5p	miR-199a-5p (and other miRNAs w/seed CCAGUGU)	2.72	TargetScan Human	High (predicted)	ILMN_2396786	ZNF266	-0.225
hsa-miR-199a-5p	miR-199a-5p	miR-199a-5p (and other miRNAs w/seed CCAGUGU)	2.72	TargetScan Human	Moderate (predicted)	ILMN_1774027	ZNF37A	-0.18
hsa-miR-199a-5p	miR-199a-5p	miR-199a-5p (and other miRNAs w/seed CCAGUGU)	2.72	TargetScan Human	High (predicted)	ILMN_1792972	ZNF439	0.204
hsa-miR-199a-5p	miR-199a-5p	miR-199a-5p (and other miRNAs w/seed CCAGUGU)	2.72	TargetScan Human	High (predicted)	ILMN_1708787	ZNF627	-0.187
hsa-miR-199a-5p	miR-199a-5p	miR-199a-5p (and other miRNAs w/seed CCAGUGU)	2.72	TargetScan Human	Moderate (predicted)	ILMN_2155322	ZNF652	1.305
hsa-miR-199a-5p	miR-199a-5p	miR-199a-5p (and other miRNAs w/seed CCAGUGU)	2.72	TargetScan Human	High (predicted)	ILMN_3241350	ZNF705G	-0.126
hsa-miR-199a-5p	miR-199a-5p	miR-199a-5p (and other miRNAs w/seed CCAGUGU)	2.72	TargetScan Human	High (predicted)	ILMN_1685365	ZNF773	0.34
hsa-miR-199a-5p	miR-199a-5p	miR-199a-5p (and other miRNAs w/seed CCAGUGU)	2.72	TargetScan Human	Moderate (predicted)	ILMN_1715718	ZNF784	0.111
hsa-miR-199a-5p	miR-199a-5p	miR-199a-5p (and other miRNAs w/seed CCAGUGU)	2.72	TargetScan Human	High (predicted)	ILMN_3305466	ZNF788P	0.224
hsa-miR-214-3p	miR-214-3p	miR-214-3p (and other miRNAs w/seed CAGCAGG)	3.392	TargetScan Human	Moderate (predicted)	ILMN_1812552	ACER3	0.497	Ceramide Degradation,Sphingosine and Sphingosine-1-phosphate Metabolism,Sphingosine-1-phosphate Signaling
hsa-miR-214-3p	miR-214-3p	miR-214-3p (and other miRNAs w/seed CAGCAGG)	3.392	TargetScan Human	High (predicted)	ILMN_1778796	ADSS2	-0.601	Cardiac Hypertrophy Signaling,Purine Nucleotides De Novo Biosynthesis II
hsa-miR-214-3p	miR-214-3p	miR-214-3p (and other miRNAs w/seed CAGCAGG)	3.392	TargetScan Human	High (predicted)	ILMN_2095653	AFMID	-0.227	NAD biosynthesis II (from tryptophan),Tryptophan Degradation III (Eukaryotic),Tryptophan Degradation to 2-amino-3-carboxymuconate Semialdehyde
hsa-miR-214-3p	miR-214-3p	miR-214-3p (and other miRNAs w/seed CAGCAGG)	3.392	TargetScan Human	Moderate (predicted)	ILMN_1811238	ALPK2	0.542
hsa-miR-214-3p	miR-214-3p	miR-214-3p (and other miRNAs w/seed CAGCAGG)	3.392	TargetScan Human	Moderate (predicted)	ILMN_1672356	ANKRD13D	0.217
hsa-miR-214-3p	miR-214-3p	miR-214-3p (and other miRNAs w/seed CAGCAGG)	3.392	TargetScan Human	Moderate (predicted)	ILMN_1730678	ANKRD30B	0.872
hsa-miR-214-3p	miR-214-3p	miR-214-3p (and other miRNAs w/seed CAGCAGG)	3.392	TargetScan Human	Moderate (predicted)	ILMN_1791186	ARHGAP18	-0.509
hsa-miR-214-3p	miR-214-3p	miR-214-3p (and other miRNAs w/seed CAGCAGG)	3.392	Ingenuity Expert Findings	Experimentally Observed	ILMN_2358457	ATF4	-0.381	AMPK Signaling,ATM Signaling,B Cell Receptor Signaling,Calcium Signaling,cAMP-mediated signaling,Circadian Rhythm Signaling,Corticotropin Releasing Hormone Signaling,CREB Signaling in Neurons,Dendritic Cell Maturation,Dopamine-DARPP32 Feedback in cAMP Signaling,EIF2 Signaling,Endocannabinoid Cancer Inhibition Pathway,Endocannabinoid Developing Neuron Pathway,Endoplasmic Reticulum Stress Pathway,E…
hsa-miR-214-3p	miR-214-3p	miR-214-3p (and other miRNAs w/seed CAGCAGG)	3.392	TargetScan Human	Moderate (predicted)	ILMN_1652722	ATP5MPL	-0.167
hsa-miR-214-3p	miR-214-3p	miR-214-3p (and other miRNAs w/seed CAGCAGG)	3.392	TargetScan Human	Moderate (predicted)	ILMN_1701216	BANP	0.182
hsa-miR-214-3p	miR-214-3p	miR-214-3p (and other miRNAs w/seed CAGCAGG)	3.392	TargetScan Human	Moderate (predicted)	ILMN_1691927	BTBD1	-0.411
hsa-miR-214-3p	miR-214-3p	miR-214-3p (and other miRNAs w/seed CAGCAGG)	3.392	TargetScan Human	High (predicted)	ILMN_1703695	C19orf12	-0.202
hsa-miR-214-3p	miR-214-3p	miR-214-3p (and other miRNAs w/seed CAGCAGG)	3.392	TargetScan Human	Moderate (predicted)	ILMN_1693862	C8orf82	-0.094
hsa-miR-214-3p	miR-214-3p	miR-214-3p (and other miRNAs w/seed CAGCAGG)	3.392	TargetScan Human	Moderate (predicted)	ILMN_1730229	CGNL1	-1.184
hsa-miR-214-3p	miR-214-3p	miR-214-3p (and other miRNAs w/seed CAGCAGG)	3.392	TargetScan Human	Moderate (predicted)	ILMN_1725338	CLDN23	0.762	Agranulocyte Adhesion and Diapedesis,Granulocyte Adhesion and Diapedesis,Leukocyte Extravasation Signaling,Sertoli Cell-Sertoli Cell Junction Signaling,Tight Junction Signaling
hsa-miR-214-3p	miR-214-3p	miR-214-3p (and other miRNAs w/seed CAGCAGG)	3.392	TargetScan Human	Moderate (predicted)	ILMN_2078724	COA8	1.066
hsa-miR-214-3p	miR-214-3p	miR-214-3p (and other miRNAs w/seed CAGCAGG)	3.392	TargetScan Human	Moderate (predicted)	ILMN_1784785	COPS7B	0.216	NER Pathway
hsa-miR-214-3p	miR-214-3p	miR-214-3p (and other miRNAs w/seed CAGCAGG)	3.392	TargetScan Human	Moderate (predicted)	ILMN_1690122	CRKL	0.26	Actin Cytoskeleton Signaling,Axonal Guidance Signaling,Chronic Myeloid Leukemia Signaling,Ephrin Receptor Signaling,ERK/MAPK Signaling,FGF Signaling,HGF Signaling,IL-3 Signaling,Insulin Receptor Signaling,Integrin Signaling,Leukocyte Extravasation Signaling,Neuregulin Signaling,PDGF Signaling,Reelin Signaling in Neurons,Role of PI3K/AKT Signaling in the Pathogenesis of Influenza,SAPK/JNK Signalin…
hsa-miR-214-3p	miR-214-3p	miR-214-3p (and other miRNAs w/seed CAGCAGG)	3.392	TargetScan Human	High (predicted)	ILMN_2374352	DBNDD1	-2.074
hsa-miR-214-3p	miR-214-3p	miR-214-3p (and other miRNAs w/seed CAGCAGG)	3.392	TargetScan Human	Moderate (predicted)	ILMN_2185884	DHRS4	-0.699	Ethanol Degradation II,Noradrenaline and Adrenaline Degradation,RAR Activation,Retinoate Biosynthesis I,Serotonin Degradation
hsa-miR-214-3p	miR-214-3p	miR-214-3p (and other miRNAs w/seed CAGCAGG)	3.392	TargetScan Human	High (predicted)	ILMN_1761450	DHRS4L2	-0.544
hsa-miR-214-3p	miR-214-3p	miR-214-3p (and other miRNAs w/seed CAGCAGG)	3.392	TargetScan Human	High (predicted)	ILMN_1714352	DMWD	0.424
hsa-miR-214-3p	miR-214-3p	miR-214-3p (and other miRNAs w/seed CAGCAGG)	3.392	TargetScan Human	Moderate (predicted)	ILMN_2038774	EEF1A1	-0.172	FAT10 Cancer Signaling Pathway
hsa-miR-214-3p	miR-214-3p	miR-214-3p (and other miRNAs w/seed CAGCAGG)	3.392	TargetScan Human	Moderate (predicted)	ILMN_1744534	ETFRF1	-0.369
hsa-miR-214-3p	miR-214-3p	miR-214-3p (and other miRNAs w/seed CAGCAGG)	3.392	TargetScan Human	Moderate (predicted)	ILMN_2221507	F2R	0.149	Actin Cytoskeleton Signaling,Clathrin-mediated Endocytosis Signaling,Coagulation System,Glioma Invasiveness Signaling,GÎ±12/13 Signaling,p70S6K Signaling,Thrombin Signaling
hsa-miR-214-3p	miR-214-3p	miR-214-3p (and other miRNAs w/seed CAGCAGG)	3.392	TargetScan Human	Moderate (predicted)	ILMN_2122374	FAM49B	-0.251
hsa-miR-214-3p	miR-214-3p	miR-214-3p (and other miRNAs w/seed CAGCAGG)	3.392	TargetScan Human	Moderate (predicted)	ILMN_1691861	FASTK	-0.306
hsa-miR-214-3p	miR-214-3p	miR-214-3p (and other miRNAs w/seed CAGCAGG)	3.392	TargetScan Human	Moderate (predicted)	ILMN_2130635	FOXRED2	0.376
hsa-miR-214-3p	miR-214-3p	miR-214-3p (and other miRNAs w/seed CAGCAGG)	3.392	TargetScan Human	High (predicted)	ILMN_2312228	FUT6	0.369
hsa-miR-214-3p	miR-214-3p	miR-214-3p (and other miRNAs w/seed CAGCAGG)	3.392	TargetScan Human	Moderate (predicted)	ILMN_3205289	GOLGA8F	-0.125
hsa-miR-214-3p	miR-214-3p	miR-214-3p (and other miRNAs w/seed CAGCAGG)	3.392	TargetScan Human	Moderate (predicted)	ILMN_1709307	GPSM1	0.3
hsa-miR-214-3p	miR-214-3p	miR-214-3p (and other miRNAs w/seed CAGCAGG)	3.392	TargetScan Human	High (predicted)	ILMN_1684168	GSTZ1	0.078	Apelin Adipocyte Signaling Pathway,Aryl Hydrocarbon Receptor Signaling,Glutathione Redox Reactions I,Glutathione-mediated Detoxification,LPS/IL-1 Mediated Inhibition of RXR Function,NRF2-mediated Oxidative Stress Response,Tyrosine Degradation I,Xenobiotic Metabolism Signaling
hsa-miR-214-3p	miR-214-3p	miR-214-3p (and other miRNAs w/seed CAGCAGG)	3.392	TargetScan Human	High (predicted)	ILMN_1729188	HAMP	0.059	Acute Phase Response Signaling,Iron homeostasis signaling pathway
hsa-miR-214-3p	miR-214-3p	miR-214-3p (and other miRNAs w/seed CAGCAGG)	3.392	TargetScan Human	Moderate (predicted)	ILMN_1815682	HMCES	0.3
hsa-miR-214-3p	miR-214-3p	miR-214-3p (and other miRNAs w/seed CAGCAGG)	3.392	TargetScan Human	High (predicted)	ILMN_1731984	HMGN3	-0.213
hsa-miR-214-3p	miR-214-3p	miR-214-3p (and other miRNAs w/seed CAGCAGG)	3.392	TargetScan Human	Moderate (predicted)	ILMN_1691926	HSD17B10	-0.13	Estrogen Biosynthesis,Estrogen-Dependent Breast Cancer Signaling,Fatty Acid Î²-oxidation I,Glutaryl-CoA Degradation,Isoleucine Degradation I,Mitochondrial Dysfunction,Tryptophan Degradation III (Eukaryotic)
hsa-miR-214-3p	miR-214-3p	miR-214-3p (and other miRNAs w/seed CAGCAGG)	3.392	TargetScan Human	Moderate (predicted)	ILMN_1682717	IER3	-0.848
hsa-miR-214-3p	miR-214-3p	miR-214-3p (and other miRNAs w/seed CAGCAGG)	3.392	TargetScan Human	Moderate (predicted)	ILMN_1677080	IFT46	-0.251
hsa-miR-214-3p	miR-214-3p	miR-214-3p (and other miRNAs w/seed CAGCAGG)	3.392	TargetScan Human	Moderate (predicted)	ILMN_2407851	IL17RD	1.165	Cardiac Hypertrophy Signaling (Enhanced),PI3K/AKT Signaling,STAT3 Pathway
hsa-miR-214-3p	miR-214-3p	miR-214-3p (and other miRNAs w/seed CAGCAGG)	3.392	TargetScan Human	Moderate (predicted)	ILMN_1686553	INTS2	0.182
hsa-miR-214-3p	miR-214-3p	miR-214-3p (and other miRNAs w/seed CAGCAGG)	3.392	TargetScan Human	Moderate (predicted)	ILMN_1683328	IP6K2	-0.25	Inositol Pyrophosphates Biosynthesis,Superpathway of Inositol Phosphate Compounds
hsa-miR-214-3p	miR-214-3p	miR-214-3p (and other miRNAs w/seed CAGCAGG)	3.392	TargetScan Human	High (predicted)	ILMN_1802434	JPH2	-0.127
hsa-miR-214-3p	miR-214-3p	miR-214-3p (and other miRNAs w/seed CAGCAGG)	3.392	TargetScan Human	High (predicted)	ILMN_2152828	KIF16B	-0.139
hsa-miR-214-3p	miR-214-3p	miR-214-3p (and other miRNAs w/seed CAGCAGG)	3.392	TargetScan Human	High (predicted)	ILMN_1776412	KRTAP10-11	-0.131
hsa-miR-214-3p	miR-214-3p	miR-214-3p (and other miRNAs w/seed CAGCAGG)	3.392	TargetScan Human	Moderate (predicted)	ILMN_2406132	LILRB3	0.998	Systemic Lupus Erythematosus In B Cell Signaling Pathway
hsa-miR-214-3p	miR-214-3p	miR-214-3p (and other miRNAs w/seed CAGCAGG)	3.392	TargetScan Human	Moderate (predicted)	ILMN_1702171	LPCAT1	-0.214
hsa-miR-214-3p	miR-214-3p	miR-214-3p (and other miRNAs w/seed CAGCAGG)	3.392	TargetScan Human	Moderate (predicted)	ILMN_1766718	LYSMD3	-0.224
hsa-miR-214-3p	miR-214-3p	miR-214-3p (and other miRNAs w/seed CAGCAGG)	3.392	TargetScan Human	Moderate (predicted)	ILMN_1790534	MAP2K3	0.466	Acute Myeloid Leukemia Signaling,Acute Phase Response Signaling,Adrenomedullin signaling pathway,AMPK Signaling,B Cell Receptor Signaling,Cardiac Hypertrophy Signaling,Cardiac Hypertrophy Signaling (Enhanced),CD27 Signaling in Lymphocytes,CD40 Signaling,Cholecystokinin/Gastrin-mediated Signaling,Endocannabinoid Cancer Inhibition Pathway,Endocannabinoid Developing Neuron Pathway,ErbB Signaling,Fc …
hsa-miR-214-3p	miR-214-3p	miR-214-3p (and other miRNAs w/seed CAGCAGG)	3.392	TargetScan Human	Moderate (predicted)	ILMN_1706677	MAPK1	0.1	14-3-3-mediated Signaling,4-1BB Signaling in T Lymphocytes,Actin Cytoskeleton Signaling,Acute Myeloid Leukemia Signaling,Acute Phase Response Signaling,Adrenomedullin signaling pathway,Agrin Interactions at Neuromuscular Junction,Aldosterone Signaling in Epithelial Cells,AMPK Signaling,Amyloid Processing,Androgen Signaling,Antioxidant Action of Vitamin C,Antiproliferative Role of Somatostatin Rec…
hsa-miR-214-3p	miR-214-3p	miR-214-3p (and other miRNAs w/seed CAGCAGG)	3.392	TargetScan Human	High (predicted)	ILMN_2363426	MAX	-0.205	Adrenomedullin signaling pathway,Cell Cycle: G1/S Checkpoint Regulation,Molecular Mechanisms of Cancer,p38 MAPK Signaling,Polyamine Regulation in Colon Cancer,Small Cell Lung Cancer Signaling
hsa-miR-214-3p	miR-214-3p	miR-214-3p (and other miRNAs w/seed CAGCAGG)	3.392	TargetScan Human	Moderate (predicted)	ILMN_2202790	MCFD2	-0.445
hsa-miR-214-3p	miR-214-3p	miR-214-3p (and other miRNAs w/seed CAGCAGG)	3.392	TargetScan Human	Moderate (predicted)	ILMN_1661039	MRPL30	-0.248
hsa-miR-214-3p	miR-214-3p	miR-214-3p (and other miRNAs w/seed CAGCAGG)	3.392	TargetScan Human	Moderate (predicted)	ILMN_2409451	NCKAP1	-0.557	Actin Cytoskeleton Signaling,Rac Signaling
hsa-miR-214-3p	miR-214-3p	miR-214-3p (and other miRNAs w/seed CAGCAGG)	3.392	TargetScan Human	Moderate (predicted)	ILMN_1663145	NOMO1 (includes others)	-0.316
hsa-miR-214-3p	miR-214-3p	miR-214-3p (and other miRNAs w/seed CAGCAGG)	3.392	TargetScan Human	Moderate (predicted)	ILMN_1718128	PABPC3	-0.446
hsa-miR-214-3p	miR-214-3p	miR-214-3p (and other miRNAs w/seed CAGCAGG)	3.392	TargetScan Human	Moderate (predicted)	ILMN_1745806	PEMT	0.263
hsa-miR-214-3p	miR-214-3p	miR-214-3p (and other miRNAs w/seed CAGCAGG)	3.392	TargetScan Human	Moderate (predicted)	ILMN_1763347	PIK3CB	-0.247	14-3-3-mediated Signaling,3-phosphoinositide Biosynthesis,Actin Cytoskeleton Signaling,Acute Myeloid Leukemia Signaling,Acute Phase Response Signaling,Adrenomedullin signaling pathway,Aldosterone Signaling in Epithelial Cells,AMPK Signaling,Amyotrophic Lateral Sclerosis Signaling,Angiopoietin Signaling,Antiproliferative Role of Somatostatin Receptor 2,Apelin Cardiomyocyte Signaling Pathway,Apelin…
hsa-miR-214-3p	miR-214-3p	miR-214-3p (and other miRNAs w/seed CAGCAGG)	3.392	TargetScan Human	Moderate (predicted)	ILMN_1715896	PMVK	-0.259	Mevalonate Pathway I,Superpathway of Cholesterol Biosynthesis,Superpathway of Geranylgeranyldiphosphate Biosynthesis I (via Mevalonate)
hsa-miR-214-3p	miR-214-3p	miR-214-3p (and other miRNAs w/seed CAGCAGG)	3.392	TargetScan Human	Moderate (predicted)	ILMN_1803772	POLD4	-0.241	NER Pathway
hsa-miR-214-3p	miR-214-3p	miR-214-3p (and other miRNAs w/seed CAGCAGG)	3.392	TargetScan Human	Moderate (predicted)	ILMN_1782385	POLR2A	-0.264	Androgen Signaling,Assembly of RNA Polymerase II Complex,CREB Signaling in Neurons,Estrogen Receptor Signaling,Glucocorticoid Receptor Signaling,Hereditary Breast Cancer Signaling,Huntington's Disease Signaling,NER Pathway,Nucleotide Excision Repair Pathway
hsa-miR-214-3p	miR-214-3p	miR-214-3p (and other miRNAs w/seed CAGCAGG)	3.392	TargetScan Human	Moderate (predicted)	ILMN_1732772	PPME1	0.301	Heparan Sulfate Biosynthesis,Heparan Sulfate Biosynthesis (Late Stages),Triacylglycerol Degradation
hsa-miR-214-3p	miR-214-3p	miR-214-3p (and other miRNAs w/seed CAGCAGG)	3.392	TargetScan Human	Moderate (predicted)	ILMN_1768582	PPP2CB	-0.51	AMPK Signaling,ATM Signaling,Breast Cancer Regulation by Stathmin1,Cardiac Î²-adrenergic Signaling,CDK5 Signaling,Cell Cycle Regulation by BTG Family Proteins,Ceramide Signaling,CTLA4 Signaling in Cytotoxic T Lymphocytes,Cyclins and Cell Cycle Regulation,Dopamine Receptor Signaling,Dopamine-DARPP32 Feedback in cAMP Signaling,ERK/MAPK Signaling,HIPPO signaling,ILK Signaling,Inhibition of ARE-Media…
hsa-miR-214-3p	miR-214-3p	miR-214-3p (and other miRNAs w/seed CAGCAGG)	3.392	TargetScan Human	Moderate (predicted)	ILMN_2138249	PRSS45P	-0.139	Neuroprotective Role of THOP1 in Alzheimer's Disease
hsa-miR-214-3p	miR-214-3p	miR-214-3p (and other miRNAs w/seed CAGCAGG)	3.392	TargetScan Human	Moderate (predicted)	ILMN_1760858	RAB8A	0.261	AMPK Signaling
hsa-miR-214-3p	miR-214-3p	miR-214-3p (and other miRNAs w/seed CAGCAGG)	3.392	TargetScan Human	Moderate (predicted)	ILMN_1657701	RBM14	0.547
hsa-miR-214-3p	miR-214-3p	miR-214-3p (and other miRNAs w/seed CAGCAGG)	3.392	TargetScan Human	High (predicted)	ILMN_1780533	RNASE6	0.129
hsa-miR-214-3p	miR-214-3p	miR-214-3p (and other miRNAs w/seed CAGCAGG)	3.392	TargetScan Human	Moderate (predicted)	ILMN_1771462	RPL36	-0.342	EIF2 Signaling
hsa-miR-214-3p	miR-214-3p	miR-214-3p (and other miRNAs w/seed CAGCAGG)	3.392	TargetScan Human	Moderate (predicted)	ILMN_2220320	RPL7L1	1.058	EIF2 Signaling
hsa-miR-214-3p	miR-214-3p	miR-214-3p (and other miRNAs w/seed CAGCAGG)	3.392	TargetScan Human	Moderate (predicted)	ILMN_2388701	ST3GAL5	0.332
hsa-miR-214-3p	miR-214-3p	miR-214-3p (and other miRNAs w/seed CAGCAGG)	3.392	TargetScan Human	Moderate (predicted)	ILMN_1691364	STAT1	-0.954	Activation of IRF by Cytosolic Pattern Recognition Receptors,CNTF Signaling,Colorectal Cancer Metastasis Signaling,Dendritic Cell Maturation,EGF Signaling,ERK/MAPK Signaling,FLT3 Signaling in Hematopoietic Progenitor Cells,Glucocorticoid Receptor Signaling,GM-CSF Signaling,Growth Hormone Signaling,Hepatic Fibrosis / Hepatic Stellate Cell Activation,IL-12 Signaling and Production in Macrophages,IL…
hsa-miR-214-3p	miR-214-3p	miR-214-3p (and other miRNAs w/seed CAGCAGG)	3.392	TargetScan Human	Moderate (predicted)	ILMN_2175094	TDRD1	0.832
hsa-miR-214-3p	miR-214-3p	miR-214-3p (and other miRNAs w/seed CAGCAGG)	3.392	TargetScan Human	Moderate (predicted)	ILMN_1710571	TENT4B	0.288
hsa-miR-214-3p	miR-214-3p	miR-214-3p (and other miRNAs w/seed CAGCAGG)	3.392	TargetScan Human	Moderate (predicted)	ILMN_2413331	TMEM107	0.697
hsa-miR-214-3p	miR-214-3p	miR-214-3p (and other miRNAs w/seed CAGCAGG)	3.392	TargetScan Human	Moderate (predicted)	ILMN_1804611	TMEM263	-0.343
hsa-miR-214-3p	miR-214-3p	miR-214-3p (and other miRNAs w/seed CAGCAGG)	3.392	TargetScan Human	Moderate (predicted)	ILMN_2106380	TNFSF15	0.963	Cardiac Hypertrophy Signaling (Enhanced),Death Receptor Signaling,Hepatic Cholestasis,HMGB1 Signaling,Inhibition of ARE-Mediated mRNA Degradation Pathway,Role of Pattern Recognition Receptors in Recognition of Bacteria and Viruses,Systemic Lupus Erythematosus In B Cell Signaling Pathway
hsa-miR-214-3p	miR-214-3p	miR-214-3p (and other miRNAs w/seed CAGCAGG)	3.392	TargetScan Human	Moderate (predicted)	ILMN_1682675	TWF1	-0.313	IL-15 Production,Sperm Motility
hsa-miR-214-3p	miR-214-3p	miR-214-3p (and other miRNAs w/seed CAGCAGG)	3.392	TargetScan Human	High (predicted)	ILMN_1674633	UBE2H	-0.496	Hypoxia Signaling in the Cardiovascular System,Protein Ubiquitination Pathway
hsa-miR-214-3p	miR-214-3p	miR-214-3p (and other miRNAs w/seed CAGCAGG)	3.392	TargetScan Human	Moderate (predicted)	ILMN_1798256	UPP1	1.194	Salvage Pathways of Pyrimidine Ribonucleotides
hsa-miR-214-3p	miR-214-3p	miR-214-3p (and other miRNAs w/seed CAGCAGG)	3.392	TargetScan Human	Moderate (predicted)	ILMN_1781039	VPS26A	-0.282
hsa-miR-214-3p	miR-214-3p	miR-214-3p (and other miRNAs w/seed CAGCAGG)	3.392	TargetScan Human	Moderate (predicted)	ILMN_1805535	VRK3	-0.163
hsa-miR-214-3p	miR-214-3p	miR-214-3p (and other miRNAs w/seed CAGCAGG)	3.392	TargetScan Human	Moderate (predicted)	ILMN_1669409	VSIG4	0.157
hsa-miR-214-3p	miR-214-3p	miR-214-3p (and other miRNAs w/seed CAGCAGG)	3.392	TargetScan Human	Moderate (predicted)	ILMN_2270845	WDR74	0.718
hsa-miR-214-3p	miR-214-3p	miR-214-3p (and other miRNAs w/seed CAGCAGG)	3.392	TargetScan Human	Moderate (predicted)	ILMN_1830462	XYLT1	0.354	Chondroitin Sulfate Biosynthesis,Dermatan Sulfate Biosynthesis,Glycoaminoglycan-protein Linkage Region Biosynthesis,Heparan Sulfate Biosynthesis
hsa-miR-214-3p	miR-214-3p	miR-214-3p (and other miRNAs w/seed CAGCAGG)	3.392	TargetScan Human	Moderate (predicted)	ILMN_1715718	ZNF784	0.111
hsa-miR-2682-5p	miR-2682-5p	miR-2682-5p (and other miRNAs w/seed AGGCAGU)	-3.088	TargetScan Human	Moderate (predicted)	ILMN_1724699	ACAD8	-0.267	Isoleucine Degradation I,Valine Degradation I
hsa-miR-2682-5p	miR-2682-5p	miR-2682-5p (and other miRNAs w/seed AGGCAGU)	-3.088	TargetScan Human	Moderate (predicted)	ILMN_2263466	ACADVL	-0.205
hsa-miR-2682-5p	miR-2682-5p	miR-2682-5p (and other miRNAs w/seed AGGCAGU)	-3.088	TargetScan Human	Moderate (predicted)	ILMN_1813975	ADI1	-0.396	Methylthiopropionate Biosynthesis
hsa-miR-2682-5p	miR-2682-5p	miR-2682-5p (and other miRNAs w/seed AGGCAGU)	-3.088	TargetScan Human	High (predicted)	ILMN_2145396	AKR7A3	-0.293	NRF2-mediated Oxidative Stress Response
hsa-miR-2682-5p	miR-2682-5p	miR-2682-5p (and other miRNAs w/seed AGGCAGU)	-3.088	TargetScan Human	Moderate (predicted)	ILMN_1667086	AP3M1	-0.369	Clathrin-mediated Endocytosis Signaling,Virus Entry via Endocytic Pathways
hsa-miR-2682-5p	miR-2682-5p	miR-2682-5p (and other miRNAs w/seed AGGCAGU)	-3.088	TargetScan Human	Moderate (predicted)	ILMN_2223720	ATMIN	-0.389	Role of CHK Proteins in Cell Cycle Checkpoint Control
hsa-miR-2682-5p	miR-2682-5p	miR-2682-5p (and other miRNAs w/seed AGGCAGU)	-3.088	TargetScan Human	Moderate (predicted)	ILMN_3261197	ATP5F1E	-0.348	Huntington's Disease Signaling,Mitochondrial Dysfunction,Oxidative Phosphorylation,Sirtuin Signaling Pathway
hsa-miR-2682-5p	miR-2682-5p	miR-2682-5p (and other miRNAs w/seed AGGCAGU)	-3.088	TargetScan Human	Moderate (predicted)	ILMN_1652722	ATP5MPL	-0.167
hsa-miR-2682-5p	miR-2682-5p	miR-2682-5p (and other miRNAs w/seed AGGCAGU)	-3.088	TargetScan Human	Moderate (predicted)	ILMN_2105033	BLOC1S6	0.804
hsa-miR-2682-5p	miR-2682-5p	miR-2682-5p (and other miRNAs w/seed AGGCAGU)	-3.088	TargetScan Human	Moderate (predicted)	ILMN_2365549	BRPF1	0.306
hsa-miR-2682-5p	miR-2682-5p	miR-2682-5p (and other miRNAs w/seed AGGCAGU)	-3.088	TargetScan Human	Moderate (predicted)	ILMN_1770085	BTG2	-0.637	Cell Cycle Regulation by BTG Family Proteins
hsa-miR-2682-5p	miR-2682-5p	miR-2682-5p (and other miRNAs w/seed AGGCAGU)	-3.088	TargetScan Human	Moderate (predicted)	ILMN_2091084	C8orf37	1.027
hsa-miR-2682-5p	miR-2682-5p	miR-2682-5p (and other miRNAs w/seed AGGCAGU)	-3.088	TargetScan Human	Moderate (predicted)	ILMN_1693862	C8orf82	-0.094
hsa-miR-2682-5p	miR-2682-5p	miR-2682-5p (and other miRNAs w/seed AGGCAGU)	-3.088	TargetScan Human	Moderate (predicted)	ILMN_1717990	CALD1	1.023
hsa-miR-2682-5p	miR-2682-5p	miR-2682-5p (and other miRNAs w/seed AGGCAGU)	-3.088	TargetScan Human	Moderate (predicted)	ILMN_1730347	CCDC115	-0.37
hsa-miR-2682-5p	miR-2682-5p	miR-2682-5p (and other miRNAs w/seed AGGCAGU)	-3.088	TargetScan Human	Moderate (predicted)	ILMN_1735058	CHST12	0.643	Chondroitin Sulfate Biosynthesis,Chondroitin Sulfate Biosynthesis (Late Stages),Dermatan Sulfate Biosynthesis,Dermatan Sulfate Biosynthesis (Late Stages),Heparan Sulfate Biosynthesis,Heparan Sulfate Biosynthesis (Late Stages),LPS/IL-1 Mediated Inhibition of RXR Function,Xenobiotic Metabolism Signaling
hsa-miR-2682-5p	miR-2682-5p	miR-2682-5p (and other miRNAs w/seed AGGCAGU)	-3.088	TargetScan Human	Moderate (predicted)	ILMN_1776154	COG3	-0.126
hsa-miR-2682-5p	miR-2682-5p	miR-2682-5p (and other miRNAs w/seed AGGCAGU)	-3.088	TargetScan Human	Moderate (predicted)	ILMN_1756898	COQ9	-0.263
hsa-miR-2682-5p	miR-2682-5p	miR-2682-5p (and other miRNAs w/seed AGGCAGU)	-3.088	TargetScan Human,miRecords	Experimentally Observed,Moderate (predicted)	ILMN_2334243	CREB1	1.236	AMPK Signaling,ATM Signaling,B Cell Receptor Signaling,BMP signaling pathway,Calcium Signaling,cAMP-mediated signaling,Cardiac Hypertrophy Signaling,Circadian Rhythm Signaling,Corticotropin Releasing Hormone Signaling,CREB Signaling in Neurons,Dendritic Cell Maturation,Dopamine-DARPP32 Feedback in cAMP Signaling,Endocannabinoid Cancer Inhibition Pathway,Endocannabinoid Developing Neuron Pathway,E…
hsa-miR-2682-5p	miR-2682-5p	miR-2682-5p (and other miRNAs w/seed AGGCAGU)	-3.088	TargetScan Human	Moderate (predicted)	ILMN_1720233	CWC25	0.184
hsa-miR-2682-5p	miR-2682-5p	miR-2682-5p (and other miRNAs w/seed AGGCAGU)	-3.088	TargetScan Human	Moderate (predicted)	ILMN_1658885	DAGLB	0.275
hsa-miR-2682-5p	miR-2682-5p	miR-2682-5p (and other miRNAs w/seed AGGCAGU)	-3.088	TargetScan Human	High (predicted)	ILMN_2374352	DBNDD1	-2.074
hsa-miR-2682-5p	miR-2682-5p	miR-2682-5p (and other miRNAs w/seed AGGCAGU)	-3.088	TargetScan Human	Moderate (predicted)	ILMN_1762281	DCTN3	-0.195
hsa-miR-2682-5p	miR-2682-5p	miR-2682-5p (and other miRNAs w/seed AGGCAGU)	-3.088	TargetScan Human	Moderate (predicted)	ILMN_1748105	DDB1	-0.266	NER Pathway
hsa-miR-2682-5p	miR-2682-5p	miR-2682-5p (and other miRNAs w/seed AGGCAGU)	-3.088	TargetScan Human	Moderate (predicted)	ILMN_1774513	DDX17	0.099
hsa-miR-2682-5p	miR-2682-5p	miR-2682-5p (and other miRNAs w/seed AGGCAGU)	-3.088	TargetScan Human	Moderate (predicted)	ILMN_1653047	DHX40	-0.201
hsa-miR-2682-5p	miR-2682-5p	miR-2682-5p (and other miRNAs w/seed AGGCAGU)	-3.088	TargetScan Human	Moderate (predicted)	ILMN_2321416	DIAPH1	0.333	Actin Cytoskeleton Signaling,Cardiac Hypertrophy Signaling (Enhanced),Cdc42 Signaling
hsa-miR-2682-5p	miR-2682-5p	miR-2682-5p (and other miRNAs w/seed AGGCAGU)	-3.088	TargetScan Human	Moderate (predicted)	ILMN_1679188	DMAC2L	-0.437	Mitochondrial Dysfunction,Oxidative Phosphorylation
hsa-miR-2682-5p	miR-2682-5p	miR-2682-5p (and other miRNAs w/seed AGGCAGU)	-3.088	TargetScan Human	Moderate (predicted)	ILMN_2192694	EIF3M	-0.27	EIF2 Signaling,mTOR Signaling,Regulation of eIF4 and p70S6K Signaling
hsa-miR-2682-5p	miR-2682-5p	miR-2682-5p (and other miRNAs w/seed AGGCAGU)	-3.088	TargetScan Human	High (predicted)	ILMN_1672022	EPHA4	-0.348	Axonal Guidance Signaling,Cholecystokinin/Gastrin-mediated Signaling,Ephrin A Signaling,Ephrin Receptor Signaling,IL-15 Production,Sperm Motility,Synaptogenesis Signaling Pathway
hsa-miR-2682-5p	miR-2682-5p	miR-2682-5p (and other miRNAs w/seed AGGCAGU)	-3.088	TargetScan Human	Moderate (predicted)	ILMN_1651499	ERGIC1	0.527
hsa-miR-2682-5p	miR-2682-5p	miR-2682-5p (and other miRNAs w/seed AGGCAGU)	-3.088	TargetScan Human	Moderate (predicted)	ILMN_1750969	FAM120AOS	-0.355
hsa-miR-2682-5p	miR-2682-5p	miR-2682-5p (and other miRNAs w/seed AGGCAGU)	-3.088	TargetScan Human	High (predicted)	ILMN_2122374	FAM49B	-0.251
hsa-miR-2682-5p	miR-2682-5p	miR-2682-5p (and other miRNAs w/seed AGGCAGU)	-3.088	TargetScan Human	Moderate (predicted)	ILMN_1719985	FEM1A	0.278
hsa-miR-2682-5p	miR-2682-5p	miR-2682-5p (and other miRNAs w/seed AGGCAGU)	-3.088	TargetScan Human	High (predicted)	ILMN_2303955	FKBP1B	-0.245
hsa-miR-2682-5p	miR-2682-5p	miR-2682-5p (and other miRNAs w/seed AGGCAGU)	-3.088	TargetScan Human	Moderate (predicted)	ILMN_1731648	FOXJ2	0.452
hsa-miR-2682-5p	miR-2682-5p	miR-2682-5p (and other miRNAs w/seed AGGCAGU)	-3.088	TargetScan Human	Moderate (predicted)	ILMN_2114568	GBP5	0.255
hsa-miR-2682-5p	miR-2682-5p	miR-2682-5p (and other miRNAs w/seed AGGCAGU)	-3.088	TargetScan Human	Moderate (predicted)	ILMN_2220403	GINM1	-0.242
hsa-miR-2682-5p	miR-2682-5p	miR-2682-5p (and other miRNAs w/seed AGGCAGU)	-3.088	TargetScan Human	Moderate (predicted)	ILMN_1664099	GLIS3	0.097
hsa-miR-2682-5p	miR-2682-5p	miR-2682-5p (and other miRNAs w/seed AGGCAGU)	-3.088	TargetScan Human	Moderate (predicted)	ILMN_1776297	GOLGA4	-0.201
hsa-miR-2682-5p	miR-2682-5p	miR-2682-5p (and other miRNAs w/seed AGGCAGU)	-3.088	TargetScan Human	Moderate (predicted)	ILMN_1748797	GRB2	-0.279	14-3-3-mediated Signaling,Actin Cytoskeleton Signaling,Actin Nucleation by ARP-WASP Complex,Acute Myeloid Leukemia Signaling,Acute Phase Response Signaling,Adrenomedullin signaling pathway,Angiopoietin Signaling,Axonal Guidance Signaling,B Cell Receptor Signaling,BMP signaling pathway,Breast Cancer Regulation by Stathmin1,Cardiac Hypertrophy Signaling,CD28 Signaling in T Helper Cells,Cholecystoki…
hsa-miR-2682-5p	miR-2682-5p	miR-2682-5p (and other miRNAs w/seed AGGCAGU)	-3.088	TargetScan Human	High (predicted)	ILMN_1798496	HOXB8	0.85
hsa-miR-2682-5p	miR-2682-5p	miR-2682-5p (and other miRNAs w/seed AGGCAGU)	-3.088	TargetScan Human	High (predicted)	ILMN_1691926	HSD17B10	-0.13	Estrogen Biosynthesis,Estrogen-Dependent Breast Cancer Signaling,Fatty Acid Î²-oxidation I,Glutaryl-CoA Degradation,Isoleucine Degradation I,Mitochondrial Dysfunction,Tryptophan Degradation III (Eukaryotic)
hsa-miR-2682-5p	miR-2682-5p	miR-2682-5p (and other miRNAs w/seed AGGCAGU)	-3.088	TargetScan Human	Moderate (predicted)	ILMN_1701789	IFIT3	0.371	Interferon Signaling,Systemic Lupus Erythematosus In B Cell Signaling Pathway
hsa-miR-2682-5p	miR-2682-5p	miR-2682-5p (and other miRNAs w/seed AGGCAGU)	-3.088	TargetScan Human	Moderate (predicted)	ILMN_2235707	ITIH5	0.413
hsa-miR-2682-5p	miR-2682-5p	miR-2682-5p (and other miRNAs w/seed AGGCAGU)	-3.088	TargetScan Human	Moderate (predicted)	ILMN_1769575	JAM3	0.561	Agranulocyte Adhesion and Diapedesis,Granulocyte Adhesion and Diapedesis,Leukocyte Extravasation Signaling,Sertoli Cell-Sertoli Cell Junction Signaling,Tight Junction Signaling
hsa-miR-2682-5p	miR-2682-5p	miR-2682-5p (and other miRNAs w/seed AGGCAGU)	-3.088	TargetScan Human	Moderate (predicted)	ILMN_1797191	KIAA0040	-0.136
hsa-miR-2682-5p	miR-2682-5p	miR-2682-5p (and other miRNAs w/seed AGGCAGU)	-3.088	TargetScan Human	Moderate (predicted)	ILMN_1662932	LCP1	0.818
hsa-miR-2682-5p	miR-2682-5p	miR-2682-5p (and other miRNAs w/seed AGGCAGU)	-3.088	TargetScan Human	Moderate (predicted)	ILMN_1766718	LYSMD3	-0.224
hsa-miR-2682-5p	miR-2682-5p	miR-2682-5p (and other miRNAs w/seed AGGCAGU)	-3.088	TargetScan Human	Moderate (predicted)	ILMN_1762106	MMP2	-0.408	Adrenomedullin signaling pathway,Agranulocyte Adhesion and Diapedesis,Airway Pathology in Chronic Obstructive Pulmonary Disease,Axonal Guidance Signaling,Bladder Cancer Signaling,Colorectal Cancer Metastasis Signaling,Endocannabinoid Cancer Inhibition Pathway,Glioma Invasiveness Signaling,GNRH Signaling,Granulocyte Adhesion and Diapedesis,Hepatic Fibrosis / Hepatic Stellate Cell Activation,HER-2 …
hsa-miR-2682-5p	miR-2682-5p	miR-2682-5p (and other miRNAs w/seed AGGCAGU)	-3.088	TargetScan Human	Moderate (predicted)	ILMN_1661039	MRPL30	-0.248
hsa-miR-2682-5p	miR-2682-5p	miR-2682-5p (and other miRNAs w/seed AGGCAGU)	-3.088	TargetScan Human	Moderate (predicted)	ILMN_1706326	MRPL33	-0.279
hsa-miR-2682-5p	miR-2682-5p	miR-2682-5p (and other miRNAs w/seed AGGCAGU)	-3.088	TargetScan Human	Moderate (predicted)	ILMN_2115490	NBPF1 (includes others)	1.317
hsa-miR-2682-5p	miR-2682-5p	miR-2682-5p (and other miRNAs w/seed AGGCAGU)	-3.088	TargetScan Human	Moderate (predicted)	ILMN_2297161	NCBP2	-0.393
hsa-miR-2682-5p	miR-2682-5p	miR-2682-5p (and other miRNAs w/seed AGGCAGU)	-3.088	TargetScan Human	Moderate (predicted)	ILMN_1668027	NDUFB4	0.195	Mitochondrial Dysfunction,Oxidative Phosphorylation,Sirtuin Signaling Pathway
hsa-miR-2682-5p	miR-2682-5p	miR-2682-5p (and other miRNAs w/seed AGGCAGU)	-3.088	TargetScan Human	Moderate (predicted)	ILMN_2313856	OSBPL9	-0.264
hsa-miR-2682-5p	miR-2682-5p	miR-2682-5p (and other miRNAs w/seed AGGCAGU)	-3.088	TargetScan Human	High (predicted)	ILMN_2365196	PDCD10	-0.385
hsa-miR-2682-5p	miR-2682-5p	miR-2682-5p (and other miRNAs w/seed AGGCAGU)	-3.088	TargetScan Human	Moderate (predicted)	ILMN_3251440	PIK3C2A	-0.674	14-3-3-mediated Signaling,3-phosphoinositide Biosynthesis,Actin Cytoskeleton Signaling,Acute Myeloid Leukemia Signaling,Adrenomedullin signaling pathway,Aldosterone Signaling in Epithelial Cells,AMPK Signaling,Amyotrophic Lateral Sclerosis Signaling,Angiopoietin Signaling,Antiproliferative Role of Somatostatin Receptor 2,Apelin Cardiomyocyte Signaling Pathway,Apelin Endothelial Signaling Pathway,…
hsa-miR-2682-5p	miR-2682-5p	miR-2682-5p (and other miRNAs w/seed AGGCAGU)	-3.088	TargetScan Human	Moderate (predicted)	ILMN_1709800	POMZP3	-0.464
hsa-miR-2682-5p	miR-2682-5p	miR-2682-5p (and other miRNAs w/seed AGGCAGU)	-3.088	TargetScan Human	Moderate (predicted)	ILMN_2212156	PPIG	-0.266
hsa-miR-2682-5p	miR-2682-5p	miR-2682-5p (and other miRNAs w/seed AGGCAGU)	-3.088	TargetScan Human	High (predicted)	ILMN_1688490	PTP4A2	0.822
hsa-miR-2682-5p	miR-2682-5p	miR-2682-5p (and other miRNAs w/seed AGGCAGU)	-3.088	TargetScan Human	Moderate (predicted)	ILMN_2383300	PTPRU	0.273	Protein Kinase A Signaling
hsa-miR-2682-5p	miR-2682-5p	miR-2682-5p (and other miRNAs w/seed AGGCAGU)	-3.088	TargetScan Human	Moderate (predicted)	ILMN_2414436	RBM3	0.545
hsa-miR-2682-5p	miR-2682-5p	miR-2682-5p (and other miRNAs w/seed AGGCAGU)	-3.088	TargetScan Human	Moderate (predicted)	ILMN_1812327	RNF19A	0.422	Amyotrophic Lateral Sclerosis Signaling
hsa-miR-2682-5p	miR-2682-5p	miR-2682-5p (and other miRNAs w/seed AGGCAGU)	-3.088	TargetScan Human	Moderate (predicted)	ILMN_1770339	RPAIN	-0.294
hsa-miR-2682-5p	miR-2682-5p	miR-2682-5p (and other miRNAs w/seed AGGCAGU)	-3.088	TargetScan Human	High (predicted)	ILMN_1815292	RPL7	-0.763	EIF2 Signaling
hsa-miR-2682-5p	miR-2682-5p	miR-2682-5p (and other miRNAs w/seed AGGCAGU)	-3.088	TargetScan Human	Moderate (predicted)	ILMN_2220320	RPL7L1	1.058	EIF2 Signaling
hsa-miR-2682-5p	miR-2682-5p	miR-2682-5p (and other miRNAs w/seed AGGCAGU)	-3.088	TargetScan Human	Moderate (predicted)	ILMN_2207539	RPS17	-0.308	EIF2 Signaling,mTOR Signaling,Regulation of eIF4 and p70S6K Signaling
hsa-miR-2682-5p	miR-2682-5p	miR-2682-5p (and other miRNAs w/seed AGGCAGU)	-3.088	TargetScan Human	High (predicted)	ILMN_2150856	SERPINB2	1.47
hsa-miR-2682-5p	miR-2682-5p	miR-2682-5p (and other miRNAs w/seed AGGCAGU)	-3.088	TargetScan Human	Moderate (predicted)	ILMN_2201668	SLC19A2	-0.125
hsa-miR-2682-5p	miR-2682-5p	miR-2682-5p (and other miRNAs w/seed AGGCAGU)	-3.088	TargetScan Human	Moderate (predicted)	ILMN_1730639	SLC22A15	0.102
hsa-miR-2682-5p	miR-2682-5p	miR-2682-5p (and other miRNAs w/seed AGGCAGU)	-3.088	TargetScan Human	Moderate (predicted)	ILMN_1715969	SLC25A37	0.266	Iron homeostasis signaling pathway
hsa-miR-2682-5p	miR-2682-5p	miR-2682-5p (and other miRNAs w/seed AGGCAGU)	-3.088	TargetScan Human	Moderate (predicted)	ILMN_1797082	SNX13	-0.178
hsa-miR-2682-5p	miR-2682-5p	miR-2682-5p (and other miRNAs w/seed AGGCAGU)	-3.088	TargetScan Human	Moderate (predicted)	ILMN_1802611	SPEN	0.361	Estrogen Receptor Signaling
hsa-miR-2682-5p	miR-2682-5p	miR-2682-5p (and other miRNAs w/seed AGGCAGU)	-3.088	TargetScan Human	Moderate (predicted)	ILMN_1672331	TAB2	-0.138	IL-1 Signaling,Molecular Mechanisms of Cancer,NF-ÎºB Signaling,p38 MAPK Signaling,RANK Signaling in Osteoclasts,Role of Osteoblasts, Osteoclasts and Chondrocytes in Rheumatoid Arthritis,Role of PKR in Interferon Induction and Antiviral Response,Toll-like Receptor Signaling
hsa-miR-2682-5p	miR-2682-5p	miR-2682-5p (and other miRNAs w/seed AGGCAGU)	-3.088	TargetScan Human	Moderate (predicted)	ILMN_1804148	TMED4	0.334
hsa-miR-2682-5p	miR-2682-5p	miR-2682-5p (and other miRNAs w/seed AGGCAGU)	-3.088	TargetScan Human	Moderate (predicted)	ILMN_2145116	TMEM173	-0.52	Senescence Pathway,Systemic Lupus Erythematosus In B Cell Signaling Pathway
hsa-miR-2682-5p	miR-2682-5p	miR-2682-5p (and other miRNAs w/seed AGGCAGU)	-3.088	TargetScan Human	Moderate (predicted)	ILMN_1677228	TMLHE	0.164	Fatty Acid Î±-oxidation,L-carnitine Biosynthesis
hsa-miR-2682-5p	miR-2682-5p	miR-2682-5p (and other miRNAs w/seed AGGCAGU)	-3.088	TargetScan Human	Moderate (predicted)	ILMN_1727689	TNFAIP2	0.263
hsa-miR-2682-5p	miR-2682-5p	miR-2682-5p (and other miRNAs w/seed AGGCAGU)	-3.088	TargetScan Human	Moderate (predicted)	ILMN_1837935	TNPO1	-0.467	RAN Signaling
hsa-miR-2682-5p	miR-2682-5p	miR-2682-5p (and other miRNAs w/seed AGGCAGU)	-3.088	TargetScan Human	Moderate (predicted)	ILMN_1805812	TOR1A	0.279
hsa-miR-2682-5p	miR-2682-5p	miR-2682-5p (and other miRNAs w/seed AGGCAGU)	-3.088	TargetScan Human	Moderate (predicted)	ILMN_1768181	TOR3A	0.339
hsa-miR-2682-5p	miR-2682-5p	miR-2682-5p (and other miRNAs w/seed AGGCAGU)	-3.088	TargetScan Human	High (predicted)	ILMN_2369104	TRAPPC6B	0.369
hsa-miR-2682-5p	miR-2682-5p	miR-2682-5p (and other miRNAs w/seed AGGCAGU)	-3.088	TargetScan Human	Moderate (predicted)	ILMN_1741841	VIRMA	-0.218
hsa-miR-2682-5p	miR-2682-5p	miR-2682-5p (and other miRNAs w/seed AGGCAGU)	-3.088	TargetScan Human	Moderate (predicted)	ILMN_1693136	VTI1B	-0.345	Huntington's Disease Signaling,Phagosome Maturation,Synaptogenesis Signaling Pathway,Tight Junction Signaling
hsa-miR-2682-5p	miR-2682-5p	miR-2682-5p (and other miRNAs w/seed AGGCAGU)	-3.088	TargetScan Human	High (predicted)	ILMN_1830462	XYLT1	0.354	Chondroitin Sulfate Biosynthesis,Dermatan Sulfate Biosynthesis,Glycoaminoglycan-protein Linkage Region Biosynthesis,Heparan Sulfate Biosynthesis
hsa-miR-2682-5p	miR-2682-5p	miR-2682-5p (and other miRNAs w/seed AGGCAGU)	-3.088	TargetScan Human	Moderate (predicted)	ILMN_2212690	ZC3H7A	-0.098
hsa-miR-2682-5p	miR-2682-5p	miR-2682-5p (and other miRNAs w/seed AGGCAGU)	-3.088	TargetScan Human	Moderate (predicted)	ILMN_1692133	ZNF226	-0.369
hsa-miR-2682-5p	miR-2682-5p	miR-2682-5p (and other miRNAs w/seed AGGCAGU)	-3.088	TargetScan Human	High (predicted)	ILMN_1715718	ZNF784	0.111
hsa-miR-2682-5p	miR-2682-5p	miR-2682-5p (and other miRNAs w/seed AGGCAGU)	-3.088	TargetScan Human	Moderate (predicted)	ILMN_1743643	ZXDC	0.114
hsa-miR-2682-5p	miR-2682-5p	miR-2682-5p (and other miRNAs w/seed AGGCAGU)	-3.088	TargetScan Human	High (predicted)	ILMN_2137536	ZZZ3	-0.153
hsa-miR-30a-3p	miR-30a-3p	miR-30a-3p (and other miRNAs w/seed UUUCAGU)	-0.813	TargetScan Human	Moderate (predicted)	ILMN_2096191	AASDHPPT	-0.238	Acyl Carrier Protein Metabolism,Lysine Degradation II,Lysine Degradation V
hsa-miR-30a-3p	miR-30a-3p	miR-30a-3p (and other miRNAs w/seed UUUCAGU)	-0.813	TargetScan Human	Moderate (predicted)	ILMN_2186678	ARMT1	-0.283
hsa-miR-30a-3p	miR-30a-3p	miR-30a-3p (and other miRNAs w/seed UUUCAGU)	-0.813	TargetScan Human	Moderate (predicted)	ILMN_2352921	BPGM	-0.49	Gluconeogenesis I,Glycolysis I,Rapoport-Luebering Glycolytic Shunt,Sirtuin Signaling Pathway
hsa-miR-30a-3p	miR-30a-3p	miR-30a-3p (and other miRNAs w/seed UUUCAGU)	-0.813	TargetScan Human	High (predicted)	ILMN_1697742	C3orf38	-0.254
hsa-miR-30a-3p	miR-30a-3p	miR-30a-3p (and other miRNAs w/seed UUUCAGU)	-0.813	TargetScan Human	Moderate (predicted)	ILMN_1804953	CCDC18	0.225
hsa-miR-30a-3p	miR-30a-3p	miR-30a-3p (and other miRNAs w/seed UUUCAGU)	-0.813	TargetScan Human	Moderate (predicted)	ILMN_1676523	CCDC91	-0.228
hsa-miR-30a-3p	miR-30a-3p	miR-30a-3p (and other miRNAs w/seed UUUCAGU)	-0.813	TargetScan Human	High (predicted)	ILMN_1722522	CCNT2	-0.13
hsa-miR-30a-3p	miR-30a-3p	miR-30a-3p (and other miRNAs w/seed UUUCAGU)	-0.813	TargetScan Human	Moderate (predicted)	ILMN_2415979	CFAP74	1.185
hsa-miR-30a-3p	miR-30a-3p	miR-30a-3p (and other miRNAs w/seed UUUCAGU)	-0.813	TargetScan Human	High (predicted)	ILMN_2123402	CNPY2	-0.285
hsa-miR-30a-3p	miR-30a-3p	miR-30a-3p (and other miRNAs w/seed UUUCAGU)	-0.813	TargetScan Human	Moderate (predicted)	ILMN_2334243	CREB1	1.236	AMPK Signaling,ATM Signaling,B Cell Receptor Signaling,BMP signaling pathway,Calcium Signaling,cAMP-mediated signaling,Cardiac Hypertrophy Signaling,Circadian Rhythm Signaling,Corticotropin Releasing Hormone Signaling,CREB Signaling in Neurons,Dendritic Cell Maturation,Dopamine-DARPP32 Feedback in cAMP Signaling,Endocannabinoid Cancer Inhibition Pathway,Endocannabinoid Developing Neuron Pathway,E…
hsa-miR-30a-3p	miR-30a-3p	miR-30a-3p (and other miRNAs w/seed UUUCAGU)	-0.813	TargetScan Human	Moderate (predicted)	ILMN_1762426	DHFR2	0.188	dTMP De Novo Biosynthesis
hsa-miR-30a-3p	miR-30a-3p	miR-30a-3p (and other miRNAs w/seed UUUCAGU)	-0.813	TargetScan Human	Moderate (predicted)	ILMN_1813019	DNAJB4	-1.098	Aldosterone Signaling in Epithelial Cells,NRF2-mediated Oxidative Stress Response,Protein Ubiquitination Pathway
hsa-miR-30a-3p	miR-30a-3p	miR-30a-3p (and other miRNAs w/seed UUUCAGU)	-0.813	TargetScan Human	Moderate (predicted)	ILMN_1742109	DNAJC19	-0.115	Aldosterone Signaling in Epithelial Cells,NRF2-mediated Oxidative Stress Response,Protein Ubiquitination Pathway
hsa-miR-30a-3p	miR-30a-3p	miR-30a-3p (and other miRNAs w/seed UUUCAGU)	-0.813	TargetScan Human	Moderate (predicted)	ILMN_1814204	DNAJC28	1.073	Aldosterone Signaling in Epithelial Cells,Protein Ubiquitination Pathway
hsa-miR-30a-3p	miR-30a-3p	miR-30a-3p (and other miRNAs w/seed UUUCAGU)	-0.813	TargetScan Human	Moderate (predicted)	ILMN_1678353	FARP1	0.726	Synaptogenesis Signaling Pathway
hsa-miR-30a-3p	miR-30a-3p	miR-30a-3p (and other miRNAs w/seed UUUCAGU)	-0.813	TargetScan Human	Moderate (predicted)	ILMN_1805665	FLRT3	1.01
hsa-miR-30a-3p	miR-30a-3p	miR-30a-3p (and other miRNAs w/seed UUUCAGU)	-0.813	TargetScan Human	Moderate (predicted)	ILMN_1727761	GMEB1	0.171
hsa-miR-30a-3p	miR-30a-3p	miR-30a-3p (and other miRNAs w/seed UUUCAGU)	-0.813	TargetScan Human	Moderate (predicted)	ILMN_1761911	GORAB	-0.205
hsa-miR-30a-3p	miR-30a-3p	miR-30a-3p (and other miRNAs w/seed UUUCAGU)	-0.813	TargetScan Human	Moderate (predicted)	ILMN_2107004	GPR1	0.812
hsa-miR-30a-3p	miR-30a-3p	miR-30a-3p (and other miRNAs w/seed UUUCAGU)	-0.813	TargetScan Human	Moderate (predicted)	ILMN_1749070	HLA-DPB1	0.097	Allograft Rejection Signaling,Antigen Presentation Pathway,Cdc42 Signaling,OX40 Signaling Pathway,PD-1, PD-L1 cancer immunotherapy pathway,Systemic Lupus Erythematosus In T Cell Signaling Pathway,T Cell Exhaustion Signaling Pathway,Th1 and Th2 Activation Pathway,Th1 Pathway,Th2 Pathway
hsa-miR-30a-3p	miR-30a-3p	miR-30a-3p (and other miRNAs w/seed UUUCAGU)	-0.813	TargetScan Human	Moderate (predicted)	ILMN_1791466	HMGB1	-0.487	Glucocorticoid Receptor Signaling,HMGB1 Signaling,Neuroinflammation Signaling Pathway,Osteoarthritis Pathway
hsa-miR-30a-3p	miR-30a-3p	miR-30a-3p (and other miRNAs w/seed UUUCAGU)	-0.813	TargetScan Human	Moderate (predicted)	ILMN_1702125	HOXB7	0.977
hsa-miR-30a-3p	miR-30a-3p	miR-30a-3p (and other miRNAs w/seed UUUCAGU)	-0.813	TargetScan Human	Moderate (predicted)	ILMN_2092536	HSPE1	-0.707	Aldosterone Signaling in Epithelial Cells,Protein Ubiquitination Pathway
hsa-miR-30a-3p	miR-30a-3p	miR-30a-3p (and other miRNAs w/seed UUUCAGU)	-0.813	TargetScan Human	Moderate (predicted)	ILMN_1671207	IARS2	-0.193	tRNA Charging
hsa-miR-30a-3p	miR-30a-3p	miR-30a-3p (and other miRNAs w/seed UUUCAGU)	-0.813	TargetScan Human	High (predicted)	ILMN_3235216	IFT20	-0.383
hsa-miR-30a-3p	miR-30a-3p	miR-30a-3p (and other miRNAs w/seed UUUCAGU)	-0.813	TargetScan Human	High (predicted)	ILMN_2079098	INIP	1.273
hsa-miR-30a-3p	miR-30a-3p	miR-30a-3p (and other miRNAs w/seed UUUCAGU)	-0.813	TargetScan Human	Moderate (predicted)	ILMN_2268026	INTS14	-0.115
hsa-miR-30a-3p	miR-30a-3p	miR-30a-3p (and other miRNAs w/seed UUUCAGU)	-0.813	TargetScan Human	High (predicted)	ILMN_1802411	ITGA1	1.244	Agranulocyte Adhesion and Diapedesis,Agrin Interactions at Neuromuscular Junction,Caveolar-mediated Endocytosis Signaling,Granulocyte Adhesion and Diapedesis,Integrin Signaling,Leukocyte Extravasation Signaling,NF-ÎºB Activation by Viruses,Paxillin Signaling,Reelin Signaling in Neurons,Virus Entry via Endocytic Pathways
hsa-miR-30a-3p	miR-30a-3p	miR-30a-3p (and other miRNAs w/seed UUUCAGU)	-0.813	TargetScan Human	Moderate (predicted)	ILMN_1661039	MRPL30	-0.248
hsa-miR-30a-3p	miR-30a-3p	miR-30a-3p (and other miRNAs w/seed UUUCAGU)	-0.813	TargetScan Human	High (predicted)	ILMN_2203807	MRPL57	0.472
hsa-miR-30a-3p	miR-30a-3p	miR-30a-3p (and other miRNAs w/seed UUUCAGU)	-0.813	TargetScan Human	Moderate (predicted)	ILMN_1711156	MYBL1	0.789
hsa-miR-30a-3p	miR-30a-3p	miR-30a-3p (and other miRNAs w/seed UUUCAGU)	-0.813	TargetScan Human	Moderate (predicted)	ILMN_2409451	NCKAP1	-0.557	Actin Cytoskeleton Signaling,Rac Signaling
hsa-miR-30a-3p	miR-30a-3p	miR-30a-3p (and other miRNAs w/seed UUUCAGU)	-0.813	TargetScan Human	Moderate (predicted)	ILMN_1756550	NUP62CL	0.072
hsa-miR-30a-3p	miR-30a-3p	miR-30a-3p (and other miRNAs w/seed UUUCAGU)	-0.813	TargetScan Human	Moderate (predicted)	ILMN_1672366	PIGY	-0.283
hsa-miR-30a-3p	miR-30a-3p	miR-30a-3p (and other miRNAs w/seed UUUCAGU)	-0.813	Ingenuity Expert Findings	Experimentally Observed	ILMN_3251440	PIK3C2A	-0.674	14-3-3-mediated Signaling,3-phosphoinositide Biosynthesis,Actin Cytoskeleton Signaling,Acute Myeloid Leukemia Signaling,Adrenomedullin signaling pathway,Aldosterone Signaling in Epithelial Cells,AMPK Signaling,Amyotrophic Lateral Sclerosis Signaling,Angiopoietin Signaling,Antiproliferative Role of Somatostatin Receptor 2,Apelin Cardiomyocyte Signaling Pathway,Apelin Endothelial Signaling Pathway,…
hsa-miR-30a-3p	miR-30a-3p	miR-30a-3p (and other miRNAs w/seed UUUCAGU)	-0.813	TargetScan Human	Moderate (predicted)	ILMN_2093343	PLAC8	1.291	Role of PI3K/AKT Signaling in the Pathogenesis of Influenza
hsa-miR-30a-3p	miR-30a-3p	miR-30a-3p (and other miRNAs w/seed UUUCAGU)	-0.813	TargetScan Human	Moderate (predicted)	ILMN_1785265	PLS3	-0.598
hsa-miR-30a-3p	miR-30a-3p	miR-30a-3p (and other miRNAs w/seed UUUCAGU)	-0.813	TargetScan Human	Moderate (predicted)	ILMN_2105253	PTGR2	0.902
hsa-miR-30a-3p	miR-30a-3p	miR-30a-3p (and other miRNAs w/seed UUUCAGU)	-0.813	TargetScan Human	Moderate (predicted)	ILMN_2291619	RAB3IP	0.401
hsa-miR-30a-3p	miR-30a-3p	miR-30a-3p (and other miRNAs w/seed UUUCAGU)	-0.813	TargetScan Human	Moderate (predicted)	ILMN_2183331	RBM7	-0.47
hsa-miR-30a-3p	miR-30a-3p	miR-30a-3p (and other miRNAs w/seed UUUCAGU)	-0.813	TargetScan Human	Moderate (predicted)	ILMN_2387952	RETREG1	0.083
hsa-miR-30a-3p	miR-30a-3p	miR-30a-3p (and other miRNAs w/seed UUUCAGU)	-0.813	TargetScan Human	Moderate (predicted)	ILMN_2211263	RFK	-0.328	Flavin Biosynthesis IV (Mammalian)
hsa-miR-30a-3p	miR-30a-3p	miR-30a-3p (and other miRNAs w/seed UUUCAGU)	-0.813	TargetScan Human	Moderate (predicted)	ILMN_1685679	RNF146	-0.233
hsa-miR-30a-3p	miR-30a-3p	miR-30a-3p (and other miRNAs w/seed UUUCAGU)	-0.813	TargetScan Human	Moderate (predicted)	ILMN_1737015	RPL39	-0.167	EIF2 Signaling
hsa-miR-30a-3p	miR-30a-3p	miR-30a-3p (and other miRNAs w/seed UUUCAGU)	-0.813	TargetScan Human	Moderate (predicted)	ILMN_2237428	SCD5	-0.621	Oleate Biosynthesis II (Animals)
hsa-miR-30a-3p	miR-30a-3p	miR-30a-3p (and other miRNAs w/seed UUUCAGU)	-0.813	TargetScan Human	Moderate (predicted)	ILMN_2227368	SELENOT	-0.224	Antioxidant Action of Vitamin C,Thioredoxin Pathway,Vitamin-C Transport
hsa-miR-30a-3p	miR-30a-3p	miR-30a-3p (and other miRNAs w/seed UUUCAGU)	-0.813	TargetScan Human	Moderate (predicted)	ILMN_2045994	SELENOW	-0.574
hsa-miR-30a-3p	miR-30a-3p	miR-30a-3p (and other miRNAs w/seed UUUCAGU)	-0.813	TargetScan Human	Moderate (predicted)	ILMN_2154322	SEMA3E	0.906	Axonal Guidance Signaling
hsa-miR-30a-3p	miR-30a-3p	miR-30a-3p (and other miRNAs w/seed UUUCAGU)	-0.813	TargetScan Human	Moderate (predicted)	ILMN_1766045	SH3GLB1	-0.346	Clathrin-mediated Endocytosis Signaling,Mechanisms of Viral Exit from Host Cells,Role of Oct4 in Mammalian Embryonic Stem Cell Pluripotency
hsa-miR-30a-3p	miR-30a-3p	miR-30a-3p (and other miRNAs w/seed UUUCAGU)	-0.813	TarBase,miRecords	Experimentally Observed	ILMN_1812559	SLC7A6	0.218
hsa-miR-30a-3p	miR-30a-3p	miR-30a-3p (and other miRNAs w/seed UUUCAGU)	-0.813	TargetScan Human	High (predicted)	ILMN_1656136	STAU1	-0.395
hsa-miR-30a-3p	miR-30a-3p	miR-30a-3p (and other miRNAs w/seed UUUCAGU)	-0.813	TargetScan Human	Moderate (predicted)	ILMN_1652379	SUCLG2	0.355	4-aminobutyrate Degradation I,Glutamate Degradation III (via 4-aminobutyrate)
hsa-miR-30a-3p	miR-30a-3p	miR-30a-3p (and other miRNAs w/seed UUUCAGU)	-0.813	TargetScan Human	High (predicted)	ILMN_2390821	THOC2	0.889
hsa-miR-30a-3p	miR-30a-3p	miR-30a-3p (and other miRNAs w/seed UUUCAGU)	-0.813	TargetScan Human	Moderate (predicted)	ILMN_1711452	UEVLD	-0.17
hsa-miR-30a-3p	miR-30a-3p	miR-30a-3p (and other miRNAs w/seed UUUCAGU)	-0.813	TargetScan Human	Moderate (predicted)	ILMN_2158164	ZNF430	1.057
hsa-miR-30a-3p	miR-30a-3p	miR-30a-3p (and other miRNAs w/seed UUUCAGU)	-0.813	TargetScan Human	High (predicted)	ILMN_1805668	ZNF486	1.142
hsa-miR-30a-3p	miR-30a-3p	miR-30a-3p (and other miRNAs w/seed UUUCAGU)	-0.813	TargetScan Human	High (predicted)	ILMN_3235065	ZNHIT6	-0.232

## Sheet: Suppl. Table 4
Differentially expressed miRNAs between LSECs and HH at p < 0.05
miRNA	p-value	q-value	Difference
hsa-let-7c-3p	0.000899217	0.193931	2.39697
hsa-let-7e-3p	0.0182805	0.405632	1.22337
hsa-let-7e-5p	0.0345878	0.559359	1.157
hsa-let-7i-3p	0.0369512	0.559359	0.962133
hsa-let-7i-5p	0.000839408	0.193931	1.1
hsa-miR-1-3p	0.014416	0.364175	-3.71257
hsa-miR-101-3p	0.0320942	0.542875	-0.711
hsa-miR-103a-3p	0.0345309	0.559359	0.752334
hsa-miR-106b-5p	0.0274584	0.501566	1.15733
hsa-miR-10a-3p	0.0155885	0.387913	1.9571
hsa-miR-10a-5p	0.020105	0.430015	2.21
hsa-miR-1185-1-3p	0.00807244	0.302775	1.14333
hsa-miR-1185-5p	0.0319799	0.542875	-1.62303
hsa-miR-122-3p	0.00711427	0.29225	-6.2899
hsa-miR-122-5p	0.00554409	0.267521	-7.166
hsa-miR-1226-3p	0.0136582	0.356199	2.2064
hsa-miR-1226-5p	0.00846043	0.304106	3.33187
hsa-miR-126-3p	0.00100468	0.200008	3.107
hsa-miR-126-5p	0.00291652	0.218986	3.005
hsa-miR-1260b	0.00328985	0.218986	1.18307
hsa-miR-127-3p	0.019756	0.426071	-0.875666
hsa-miR-1270	0.00323694	0.218986	1.90357
hsa-miR-1271-5p	0.00235344	0.218986	1.37803
hsa-miR-1277-3p	0.0282174	0.50713	1.62603
hsa-miR-1277-5p	0.0362552	0.559359	2.65437
hsa-miR-1278	0.00685946	0.291021	2.06253
hsa-miR-1296-5p	0.0489816	0.584261	2.22577
hsa-miR-1304-5p	0.00569451	0.267952	2.35773
hsa-miR-1307-3p	0.00529857	0.267521	1.31667
hsa-miR-130a-3p	0.00685163	0.291021	-1.26733
hsa-miR-130b-5p	0.00779899	0.296821	2.39233
hsa-miR-136-3p	0.00702269	0.29225	-1.34
hsa-miR-136-5p	0.00406666	0.231123	-1.81067
hsa-miR-138-1-3p	0.0403006	0.570018	2.27523
hsa-miR-139-3p	0.0355232	0.559359	2.741
hsa-miR-139-5p	0.0137635	0.356199	2.63467
hsa-miR-140-5p	0.0275677	0.501566	0.475333
hsa-miR-144-3p	0.0112017	0.345926	-4.6374
hsa-miR-144-5p	0.0349557	0.559359	-2.408
hsa-miR-148a-3p	0.00404909	0.231123	-3.76433
hsa-miR-148a-5p	0.0250646	0.499306	-1.84313
hsa-miR-151a-3p	0.0126982	0.353364	1.28433
hsa-miR-151a-5p	0.029878	0.526016	1.49987
hsa-miR-155-5p	0.0144938	0.364175	1.92867
hsa-miR-15a-5p	0.0395648	0.570018	1.47527
hsa-miR-15b-3p	0.0190678	0.414684	1.28287
hsa-miR-15b-5p	0.0143459	0.364175	2.5997
hsa-miR-16-5p	0.00178913	0.218986	1.302
hsa-miR-17-5p	0.0348622	0.559359	0.721
hsa-miR-181a-3p	0.00330002	0.218986	1.76867
hsa-miR-181c-3p	0.02611	0.501566	0.937467
hsa-miR-182-5p	0.0032046	0.218986	-3.48793
hsa-miR-183-5p	0.00510139	0.267521	-3.67
hsa-miR-184	0.00043147	0.183322	-5.95157
hsa-miR-18a-5p	0.0135495	0.356199	1.29367
hsa-miR-1908-5p	0.0101141	0.327267	1.0659
hsa-miR-1910-5p	0.00174399	0.218986	3.26307
hsa-miR-192-5p	0.000167458	0.14446	-5.65933
hsa-miR-193b-3p	0.0352455	0.559359	-1.91343
hsa-miR-193b-5p	0.0105308	0.336465	-1.8593
hsa-miR-194-3p	0.027714	0.501566	-3.50507
hsa-miR-194-5p	0.000637519	0.183322	-6.1178
hsa-miR-195-3p	0.00238395	0.218986	3.06453
hsa-miR-195-5p	0.0174723	0.400152	3.3436
hsa-miR-19b-1-5p	0.0122972	0.345926	2.52087
hsa-miR-19b-3p	0.0413879	0.58213	-0.887333
hsa-miR-200a-3p	0.00607002	0.280521	-5.1743
hsa-miR-200a-5p	0.0400188	0.570018	-3.9774
hsa-miR-200b-3p	0.0075663	0.296821	-4.62103
hsa-miR-203a-3p	0.0120532	0.345926	-3.72587
hsa-miR-204-5p	0.00410806	0.231123	-3.5891
hsa-miR-215-5p	0.00824044	0.304106	-3.47793
hsa-miR-216b-5p	0.00885272	0.313847	2.68267
hsa-miR-22-3p	0.00678842	0.291021	0.816333
hsa-miR-221-3p	0.0208569	0.440413	2.52267
hsa-miR-221-5p	0.000530538	0.183322	2.00833
hsa-miR-222-3p	0.00143759	0.218986	2.62833
hsa-miR-224-5p	0.0019971	0.218986	2.89967
hsa-miR-24-2-5p	0.00376542	0.228705	1.507
hsa-miR-24-3p	0.00259911	0.218986	2.019
hsa-miR-26b-5p	0.0184948	0.405632	-1.846
hsa-miR-27a-3p	0.046681	0.584261	1.08067
hsa-miR-27b-3p	0.00252339	0.218986	-1.81133
hsa-miR-29b-2-5p	0.0386641	0.570018	1.5244
hsa-miR-29c-3p	0.0365024	0.559359	2.53757
hsa-miR-29c-5p	0.025081	0.499306	2.08447
hsa-miR-301a-5p	0.00950611	0.319504	1.2994
hsa-miR-301b-3p	0.0247783	0.499306	1.81573
hsa-miR-302b-3p	0.00948259	0.319504	2.68267
hsa-miR-30a-5p	0.00971586	0.322367	1.474
hsa-miR-30c-2-3p	0.000144603	0.14446	1.4497
hsa-miR-30c-5p	0.0164495	0.394179	0.604333
hsa-miR-3128	0.0403065	0.570018	2.2752
hsa-miR-3138	0.0169986	0.399932	3.211
hsa-miR-3143	0.0122972	0.345926	2.52087
hsa-miR-3145-3p	0.0276392	0.501566	2.2752
hsa-miR-3146	0.0276357	0.501566	2.27523
hsa-miR-3180-3p	0.0354822	0.559359	2.437
hsa-miR-3187-3p	0.0367078	0.559359	3.0619
hsa-miR-32-5p	0.0210273	0.440413	0.574667
hsa-miR-330-3p	0.0116769	0.345926	2.20233
hsa-miR-340-5p	0.0355123	0.559359	0.320334
hsa-miR-345-5p	0.00284824	0.218986	2.21
hsa-miR-34a-3p	0.0426103	0.584261	1.90873
hsa-miR-34a-5p	0.0133637	0.356199	3.1361
hsa-miR-34c-3p	0.0403006	0.570018	2.27523
hsa-miR-34c-5p	0.0184199	0.405632	3.4937
hsa-miR-3591-5p	0.0274152	0.501566	-4.2918
hsa-miR-3613-5p	0.0367243	0.559359	2.14687
hsa-miR-374a-3p	0.0335611	0.559359	1.38653
hsa-miR-374b-5p	0.0433871	0.584261	1.22233
hsa-miR-375	0.00902628	0.315676	-6.0197
hsa-miR-376a-3p	0.017349	0.400152	-1.114
hsa-miR-376a-5p	0.00757311	0.296821	-1.6042
hsa-miR-376c-3p	0.0316485	0.542426	-0.624333
hsa-miR-377-3p	0.000409853	0.183322	-2.302
hsa-miR-378a-3p	0.016301	0.394179	1.04667
hsa-miR-382-3p	0.00546272	0.267521	-1.01567
hsa-miR-382-5p	0.0255096	0.501566	-1.37633
hsa-miR-3934-5p	0.00250022	0.218986	2.75783
hsa-miR-409-5p	0.0473887	0.584261	-0.672
hsa-miR-410-3p	0.00677586	0.291021	-1.46933
hsa-miR-412-5p	0.0397649	0.570018	-1.28433
hsa-miR-423-3p	0.0217532	0.450378	1.18333
hsa-miR-424-5p	0.0426934	0.584261	1.281
hsa-miR-425-5p	0.0364365	0.559359	1.04667
hsa-miR-429	0.0176265	0.400152	-4.0973
hsa-miR-431-3p	0.0308337	0.535554	-1.5843
hsa-miR-432-5p	0.00741188	0.296821	-1.913
hsa-miR-4326	0.00326532	0.218986	1.862
hsa-miR-4440	0.0403006	0.570018	2.27523
hsa-miR-4473	0.0339403	0.559359	2.34663
hsa-miR-451a	0.013644	0.356199	-5.3617
hsa-miR-452-3p	0.00523398	0.267521	2.85367
hsa-miR-452-5p	0.00545285	0.267521	2.70333
hsa-miR-4645-3p	0.0295663	0.524093	2.76347
hsa-miR-4662a-5p	0.0389819	0.570018	1.7495
hsa-miR-4677-3p	0.0243537	0.49628	1.61453
hsa-miR-4688	0.0276357	0.501566	2.27523
hsa-miR-4746-5p	0.0114069	0.345926	2.44313
hsa-miR-4803	0.040299	0.570018	2.27523
hsa-miR-4804-5p	0.0330765	0.555857	2.68267
hsa-miR-483-3p	0.0117251	0.345926	-5.5558
hsa-miR-483-5p	0.00326195	0.218986	-4.71583
hsa-miR-487a-3p	0.0110509	0.345926	-1.139
hsa-miR-487b-3p	0.0118971	0.345926	-1.18767
hsa-miR-493-3p	0.011797	0.345926	-1.36733
hsa-miR-493-5p	0.00140814	0.218986	-2.186
hsa-miR-499a-5p	0.00269408	0.218986	-2.4126
hsa-miR-5002-3p	0.040299	0.570018	2.27523
hsa-miR-503-5p	0.00379997	0.228705	1.726
hsa-miR-505-3p	0.0013777	0.218986	1.95867
hsa-miR-505-5p	0.000539375	0.183322	1.90433
hsa-miR-544b	0.018184	0.405632	2.43703
hsa-miR-548e-3p	1.37754e-05	0.0356509	2.04047
hsa-miR-548o-3p	0.00373249	0.228705	2.2233
hsa-miR-550a-5p	0.00234275	0.218986	2.4
hsa-miR-576-5p	0.0369592	0.559359	1.27903
hsa-miR-582-3p	0.00836781	0.304106	2.49133
hsa-miR-584-5p	0.000806795	0.193931	2.57387
hsa-miR-589-5p	0.000583404	0.183322	1.8925
hsa-miR-625-3p	0.00462584	0.254716	2.1077
hsa-miR-628-3p	0.0167757	0.398307	1.8976
hsa-miR-629-5p	0.0030739	0.218986	1.56167
hsa-miR-6516-3p	0.0211017	0.440413	2.2752
hsa-miR-656-3p	0.0162225	0.394179	-0.543667
hsa-miR-668-3p	0.0064032	0.290728	-2.65763
hsa-miR-6716-3p	0.0101164	0.327267	2.05723
hsa-miR-675-3p	0.0135161	0.356199	-3.00807
hsa-miR-675-5p	0.0483502	0.584261	-1.89963
hsa-miR-6757-5p	0.0403006	0.570018	2.27523
hsa-miR-6780a-5p	0.0122972	0.345926	2.52087
hsa-miR-6783-3p	0.00346911	0.224451	3.1094
hsa-miR-6805-5p	0.0276357	0.501566	2.27523
hsa-miR-6815-5p	0.00948259	0.319504	2.68267
hsa-miR-6852-5p	0.00316337	0.218986	2.96537
hsa-miR-6853-3p	0.0276357	0.501566	2.27523
hsa-miR-708-3p	0.00778429	0.296821	2.43703
hsa-miR-744-5p	0.012921	0.355741	1.085
hsa-miR-758-3p	0.0292981	0.522921	1.16233
hsa-miR-769-5p	0.00273276	0.218986	1.37567
hsa-miR-7851-3p	0.0276357	0.501566	2.27523
hsa-miR-8072	0.0276357	0.501566	2.27523
hsa-miR-874-3p	0.0162749	0.394179	1.8463
hsa-miR-877-5p	0.030357	0.530838	1.64167
hsa-miR-885-3p	0.0442665	0.584261	-3.7068
hsa-miR-885-5p	0.047121	0.584261	-3.32223
hsa-miR-889-3p	0.0020545	0.218986	-0.797334
hsa-miR-935	0.0174141	0.400152	3.60523
hsa-miR-941	0.00147831	0.218986	1.19967
hsa-miR-98-5p	0.0312562	0.539274	0.564333
hsa-miR-99b-3p	0.00558197	0.267521	1.53167
hsa-miR-99b-5p	0.0229881	0.472168	1.72267

## Sheet: Suppl. Table 5
Top 100 miRNAs in LSECs from rat study and human samples
	Rat LSECs (GSE97229)						Human LSECs
id_ref	miRNA_ID_LIST	LSEC_no treatment_rep1	LSEC_no treatment_rep2	Avg_LSECs		miRNAs	LSECs	LSECs	LSECs	Avg_LSECs
MIMAT0000832	rno-miR-126a-3p	67716.4	63105.5	65410.9		hsa-miR-126-3p	24.271	23.014	23.213	23.4993
MIMAT0000790	rno-miR-21-5p	12745	11926	12335.5		hsa-miR-21-5p	22.63	23.198	23.311	23.0463
MIMAT0000785	rno-miR-16-5p	9109.1	8253.6	8681.35		hsa-let-7i-5p	20.614	20.45	20.192	20.4187
MIMAT0000831	rno-miR-126a-5p	8981.9	8293.8	8637.85		hsa-miR-100-5p	19.812	20.701	20.139	20.2173
MIMAT0000774	rno-let-7a-5p	7708.7	8453.8	8081.25		hsa-miR-22-3p	19.722	19.652	19.379	19.5843
MIMAT0000796	rno-miR-26a-5p	9712.4	5690.3	7701.35		hsa-miR-10a-5p	20.379	19.441	18.1	19.3067
MIMAT0000778	rno-let-7f-5p	8263.6	6827.9	7545.75		hsa-miR-143-3p	18.634	19.856	18.071	18.8537
MIMAT0000793	rno-miR-23b-3p	7919.8	6623.4	7271.6		hsa-let-7g-5p	18.697	18.625	18.711	18.6777
MIMAT0000792	rno-miR-23a-3p	7133.2	7144.1	7138.65		hsa-miR-370-3p	19.127	19.109	17.49	18.5753
MIMAT0000562	rno-let-7d-5p	6390.7	6791	6590.85		hsa-let-7f-5p	19.086	18.054	18.314	18.4847
MIMAT0000776	rno-let-7c-5p	6568.6	6354.3	6461.45		hsa-miR-24-3p	18.34	18.625	18.383	18.4493
MIMAT0000794	rno-miR-24-3p	5966.2	5569.5	5767.85		hsa-miR-27a-3p	18.231	18.825	18.212	18.4227
MIMAT0000802	rno-miR-29a-3p	4671.8	5454.9	5063.35		hsa-miR-381-3p	18.782	18.313	17.801	18.2987
MIMAT0000775	rno-let-7b-5p	4940.7	4890	4915.35		hsa-miR-26a-5p	18.588	17.661	17.497	17.9153
MIMAT0003193	rno-miR-494-3p	4461.3	4938	4699.65		hsa-miR-99a-5p	18.503	17.008	18.104	17.8717
MIMAT0000804	rno-miR-30c-5p	4471.5	4784.6	4628.05		hsa-miR-99b-5p	18.454	18.188	16.736	17.7927
MIMAT0000598	rno-miR-347	4250.9	4097.1	4174		hsa-miR-30a-5p	17.769	17.494	17.946	17.7363
MIMAT0017301	rno-miR-375-5p	3924.8	4076.5	4000.65		hsa-miR-126-5p	18.548	16.882	17.517	17.649
MIMAT0000799	rno-miR-27a-3p	3813.7	3796.9	3805.3		hsa-let-7a-5p	18.219	17.525	17.124	17.6227
MIMAT0000801	rno-miR-29b-3p	3625.1	3932	3778.55		hsa-miR-222-3p	17.232	17.561	17.209	17.334
MIMAT0000808	rno-miR-30a-5p	3929.3	3540.1	3734.7		hsa-miR-30d-5p	17.437	17.241	16.961	17.213
MIMAT0000806	rno-miR-30b-5p	3623.6	3636.8	3630.2		hsa-let-7b-5p	17.761	17.573	16.223	17.1857
MIMAT0000807	rno-miR-30d-5p	3673.5	3455.1	3564.3		hsa-let-7d-5p	17.927	16.908	16.634	17.1563
MIMAT0000820	rno-miR-99a-5p	3392.9	3578.1	3485.5		hsa-miR-151a-3p	17.709	17.278	16.394	17.127
MIMAT0035752	rno-miR-762	3578.1	3345.2	3461.65		hsa-miR-139-5p	18.335	16.789	16.04	17.0547
MIMAT0035727	rno-miR-149-3p	3376	3289.6	3332.8		hsa-miR-155-5p	16.756	17.509	16.585	16.95
MIMAT0017157	rno-miR-211-3p	3185.4	3267.4	3226.4		hsa-miR-379-5p	17.338	16.888	16.49	16.9053
MIMAT0000852	rno-miR-146a-5p	3243.4	3078.4	3160.9		hsa-miR-411-5p	17.302	16.945	16.317	16.8547
MIMAT0000830	rno-miR-125b-5p	3163.5	3143.4	3153.45		hsa-miR-122-5p	15.113	16.107	19.151	16.7903
MIMAT0000798	rno-miR-27b-3p	3025.4	3006.1	3015.75		hsa-miR-320a	17.472	16.649	16.21	16.777
MIMAT0000822	rno-miR-100-5p	2876.9	3109.8	2993.35		hsa-miR-191-5p	17.109	16.784	16.083	16.6587
MIMAT0017319	rno-miR-92b-5p	3083.8	2614.7	2849.25		hsa-miR-423-3p	16.355	16.801	16.139	16.4317
MIMAT0000782	rno-miR-10a-5p	2835.4	2842.6	2839		hsa-miR-221-3p	15.992	15.997	17.127	16.372
MIMAT0000797	rno-miR-26b-5p	2635.7	2750.3	2693		hsa-miR-127-3p	16.699	16.52	15.885	16.368
MIMAT0000777	rno-let-7e-5p	2861.9	2423.1	2642.5		hsa-miR-29a-3p	16.112	16.305	16.649	16.3553
MIMAT0035740. MIMAT0035742. MIMAT0035745	rno-mir-3084a-3	2249.2	2645.6	2447.4		hsa-miR-27b-3p	16.018	16.205	16.496	16.2397
MIMAT0000836	rno-miR-130a-3p	2503.3	2300	2401.65		hsa-miR-20a-5p	16.2	15.86	16.382	16.1473
MIMAT0000870	rno-miR-195-5p	2204.6	2169.4	2187		hsa-let-7e-5p	16.784	15.6	16.015	16.133
MIMAT0017029	rno-miR-328a-5p	1961.1	2320.4	2140.75		hsa-miR-30e-5p	16.381	15.861	16.105	16.1157
MIMAT0017321	rno-miR-652-5p	2148.3	1941.5	2044.9		hsa-let-7c-5p	16.711	15.775	15.743	16.0763
MIMAT0017897	rno-miR-3593-3p	1705.9	2079.4	1892.65		hsa-miR-1307-3p	16.066	16.284	15.78	16.0433
MIMAT0000853	rno-miR-150-5p	1675.5	1874	1774.75		hsa-miR-103a-3p	16.289	15.556	16.057	15.9673
MIMAT0000805	rno-miR-30e-5p	1734.6	1741.5	1738.05		hsa-miR-148a-3p	15.119	16.772	15.975	15.9553
MIMAT0035719	rno-let-7g-5p	1763.9	1669.3	1716.6		hsa-miR-654-3p	16.856	16.149	14.748	15.9177
MIMAT0004739	rno-miR-204-3p	1618.1	1798.1	1708.1		hsa-miR-92a-3p	15.349	16.274	15.925	15.8493
MIMAT0000803	rno-miR-29c-3p	1624.4	1723.8	1674.1		hsa-miR-543	16.744	16.893	13.847	15.828
MIMAT0000610	rno-miR-352	1575.9	1502.6	1539.25		hsa-miR-7-5p	15.121	15.983	15.917	15.6737
MIMAT0017028	rno-miR-326-5p	1495	1517.5	1506.25		hsa-miR-146b-5p	14.911	17.271	14.71	15.6307
MIMAT0000829	rno-miR-125a-5p	1831.7	1147.4	1489.55		hsa-miR-98-5p	15.811	15.506	15.408	15.575
MIMAT0004729	rno-miR-125a-3p	1533.4	1419.4	1476.4		hsa-miR-532-5p	16.385	15.558	14.591	15.5113
MIMAT0000779	rno-let-7i-5p	1779.6	1135.2	1457.4		hsa-miR-125a-5p	16.022	15.889	14.465	15.4587
MIMAT0000898	rno-miR-296-5p	1232.6	1623.6	1428.1		hsa-miR-423-5p	15.958	15.886	14.35	15.398
MIMAT0001619	rno-miR-322-5p	1521.5	1052.1	1286.8		hsa-miR-409-3p	15.875	15.864	14.366	15.3683
MIMAT0024846	rno-miR-3068-3p	1124.7	1298.2	1211.45		hsa-miR-455-5p	15.182	15.322	15.323	15.2757
MIMAT0000788	rno-miR-19b-3p	1199.1	1206.5	1202.8		hsa-miR-493-5p	15.085	15.418	15.108	15.2037
MIMAT0000791	rno-miR-22-3p	1154.6	1158.8	1156.7		hsa-miR-378a-3p	15.031	15.277	15.246	15.1847
MIMAT0000866	rno-miR-191a-5p	1059.2	1229.7	1144.45		hsa-miR-495-3p	14.986	15.319	15.079	15.128
MIMAT0017857	rno-miR-3573-3p	988.6	1234.1	1111.35		hsa-miR-224-5p	15.305	14.838	15.146	15.0963
MIMAT0024853	rno-miR-3473	1245.7	961.9	1103.8		hsa-miR-128-3p	16.087	15.381	13.815	15.0943
MIMAT0003383	rno-miR-497-5p	1109.2	1086.1	1097.65		hsa-miR-148b-3p	14.515	15.114	15.585	15.0713
MIMAT0035728	rno-miR-15a-5p	1101.1	949.9	1025.5		hsa-miR-134-5p	15.696	14.751	14.437	14.9613
MIMAT0005595	rno-miR-146b-5p	1046.8	1002.4	1024.6		hsa-miR-493-3p	14.941	15.438	14.505	14.9613
MIMAT0017119	rno-miR-128-2-5p	872.4	1029.6	951		hsa-miR-23a-3p	13.685	15.013	16.035	14.911
MIMAT0017358	rno-miR-511-3p	989.1	893.6	941.35		hsa-miR-181a-5p	14.367	15.159	15.186	14.904
MIMAT0025071	rno-miR-3072	860.7	985.9	923.3		hsa-miR-17-5p	14.8	14.696	15.142	14.8793
MIMAT0035722	rno-miR-1247-3p	941.8	899.5	920.65		hsa-miR-25-3p	14.88	15.349	14.266	14.8317
MIMAT0004738	rno-miR-199a-3p	892.1	773.6	832.85		hsa-miR-101-3p	15.334	14.533	14.599	14.822
MIMAT0000783	rno-miR-10b-5p	886.7	772.2	829.45		hsa-miR-26b-5p	14.845	14.172	15.26	14.759
MIMAT0000824	rno-miR-103-3p	881.9	748.8	815.35		hsa-miR-340-5p	14.797	14.653	14.631	14.6937
MIMAT0003200	rno-miR-487b-3p	814.7	812.1	813.4		hsa-miR-93-5p	14.175	14.655	15.221	14.6837
MIMAT0000826	rno-miR-107-3p	784.8	673.3	729.05		hsa-miR-140-3p	15.416	14.185	14.434	14.6783
MIMAT0000613	rno-miR-151-5p	735.7	693.6	714.65		hsa-miR-744-5p	14.396	14.817	14.611	14.608
MIMAT0000575	rno-miR-335	1033.8	382.7	708.25		hsa-miR-10b-5p	13.198	12.8	17.601	14.533
MIMAT0000821	rno-miR-99b-5p	725.9	672.7	699.3		hsa-miR-424-3p	16.142	14.211	13.093	14.482
MIMAT0000786	rno-miR-17-5p	686.3	631.5	658.9		hsa-miR-494-3p	14.733	14.265	14.366	14.4547
MIMAT0001547	rno-miR-450a-5p	724.7	576.8	650.75		hsa-miR-199b-3p	14.244	14.086	14.939	14.423
MIMAT0017892	rno-miR-1249	561.1	698.5	629.8		hsa-miR-425-5p	14.392	14.641	14.094	14.3757
MIMAT0035746	rno-miR-450b-5p	672.6	560.2	616.4		hsa-miR-199a-3p	14.189	14.082	14.734	14.335
MIMAT0000800	rno-miR-28-5p	598.2	579.2	588.7		hsa-miR-28-5p	14.36	14.253	14.011	14.208
MIMAT0025073	rno-miR-6332	590	575.1	582.55		hsa-miR-181b-5p	13.297	14.659	14.582	14.1793
MIMAT0017795	rno-miR-3541	495.4	616.6	556		hsa-miR-185-5p	14.915	13.247	14.366	14.176
MIMAT0000602	rno-miR-20a-5p	616.9	376.4	496.65		hsa-miR-1185-1-3p	14.314	14.059	14.101	14.158
MIMAT0000823	rno-miR-101a-3p	456.1	455.6	455.85		hsa-miR-186-5p	13.869	13.489	14.855	14.071
MIMAT0000849	rno-miR-143-3p	571.2	328.5	449.85		hsa-miR-369-5p	14.756	14.295	12.963	14.0047
MIMAT0000847	rno-miR-142-5p	314.9	566.9	440.9		hsa-miR-125b-5p	13.419	14.25	13.939	13.8693
MIMAT0000574	rno-miR-140-3p	451.4	428.3	439.85		hsa-miR-146a-5p	12.273	14.224	14.971	13.8227
MIMAT0000845	rno-miR-139-5p	524.5	348.9	436.7		hsa-miR-503-5p	14.462	13.211	13.557	13.7433
MIMAT0000819	rno-miR-98-5p	423.1	429	426.05		hsa-miR-629-5p	13.934	13.836	13.372	13.714
MIMAT0017290	rno-miR-874-5p	388.7	421.5	405.1		hsa-miR-136-3p	14.265	13.617	13.253	13.7117
MIMAT0000872	rno-miR-199a-5p	421.6	386.4	404		hsa-miR-199a-5p	13.786	13.983	13.326	13.6983
MIMAT0003211	rno-miR-20b-5p	381.5	376.5	379		hsa-miR-374b-5p	13.33	13.414	14.186	13.6433
MIMAT0017855	rno-miR-1188-3p	359.2	356.3	357.75		hsa-miR-432-5p	13.977	13.359	13.557	13.631
MIMAT0000858	rno-miR-181a-5p	363.4	334.7	349.05		hsa-miR-16-2-3p	14.512	14.234	12.115	13.6203
MIMAT0000573	rno-miR-140-5p	343.9	338.5	341.2		hsa-miR-30c-5p	13.793	13.735	13.253	13.5937
MIMAT0000825	rno-miR-106b-5p	375.6	286.3	330.95		hsa-miR-24-2-5p	13.464	13.725	13.58	13.5897
MIMAT0025055	rno-miR-6318	353.9	305.8	329.85		hsa-miR-1180-3p	13.796	13.933	13.026	13.585
MIMAT0035750	rno-miR-5132-5p	320.8	330.6	325.7		hsa-miR-582-3p	14.096	13.1	13.538	13.578
MIMAT0012835	rno-miR-615	305.1	302.9	304		hsa-miR-452-5p	13.732	12.961	14.011	13.568
MIMAT0003379	rno-miR-378a-3p	323.1	282.3	302.7		hsa-miR-192-5p	12.897	13.581	13.806	13.428
MIMAT0000851	rno-miR-145-5p	380.4	220.1	300.25		hsa-miR-345-5p	13.838	13.557	12.681	13.3587

## Sheet: Suppl. Table 6
Venn analysis of top 100 miRNAs from Rat and Human LSECs
Names	total	elements
hsa rno	42	let-7f-5p
		let-7i-5p
		miR-139-5p
		let-7a-5p
		miR-23a-3p
		miR-378a-3p
		miR-143-3p
		miR-22-3p
		miR-199a-3p
		miR-17-5p
		miR-24-3p
		miR-30d-5p
		miR-30c-5p
		miR-26a-5p
		miR-30a-5p
		miR-125b-5p
		let-7e-5p
		let-7g-5p
		miR-21-5p
		miR-20a-5p
		let-7b-5p
		miR-98-5p
		miR-10a-5p
		miR-28-5p
		miR-99b-5p
		miR-146b-5p
		miR-27b-3p
		miR-125a-5p
		let-7d-5p
		let-7c-5p
		miR-146a-5p
		miR-494-3p
		miR-181a-5p
		miR-27a-3p
		miR-99a-5p
		miR-100-5p
		miR-140-3p
		miR-10b-5p
		miR-199a-5p
		miR-29a-3p
		miR-26b-5p
		miR-30e-5p
rno	58	miR-6318
		miR-92b-5p
		mir-3084a-3
		miR-106b-5p
		miR-3072
		miR-20b-5p
		miR-6332
		miR-150-5p
		miR-497-5p
		miR-145-5p
		miR-211-3p
		miR-375-5p
		miR-204-3p
		miR-29b-3p
		miR-1188-3p
		miR-126a-5p
		miR-296-5p
		miR-3068-3p
		miR-29c-3p
		miR-1249
		miR-195-5p
		miR-5132-5p
		miR-762
		miR-450a-5p
		miR-615
		miR-125a-3p
		miR-652-5p
		miR-149-3p
		miR-3593-3p
		miR-3541
		miR-352
		miR-23b-3p
		miR-3573-3p
		miR-328a-5p
		miR-487b-3p
		miR-142-5p
		miR-130a-3p
		miR-19b-3p
		miR-107-3p
		miR-126a-3p
		miR-15a-5p
		miR-450b-5p
		miR-151-5p
		miR-191a-5p
		miR-128-2-5p
		miR-511-3p
		miR-16-5p
		miR-874-5p
		miR-335
		miR-3473
		miR-103-3p
		miR-140-5p
		miR-326-5p
		miR-347
		miR-101a-3p
		miR-30b-5p
		miR-322-5p
		miR-1247-3p
hsa	58	miR-92a-3p
		miR-128-3p
		miR-654-3p
		miR-369-5p
		miR-381-3p
		miR-185-5p
		miR-744-5p
		miR-374b-5p
		miR-181b-5p
		miR-122-5p
		miR-222-3p
		miR-224-5p
		miR-432-5p
		miR-148b-3p
		miR-199b-3p
		miR-1185-1-3p
		miR-424-3p
		miR-345-5p
		miR-582-3p
		miR-127-3p
		miR-151a-3p
		miR-24-2-5p
		miR-25-3p
		miR-493-5p
		miR-411-5p
		miR-134-5p
		miR-629-5p
		miR-192-5p
		miR-148a-3p
		miR-1307-3p
		miR-455-5p
		miR-155-5p
		miR-423-5p
		miR-493-3p
		miR-370-3p
		miR-221-3p
		miR-16-2-3p
		miR-503-5p
		miR-532-5p
		miR-191-5p
		miR-126-5p
		miR-320a
		miR-1180-3p
		miR-7-5p
		miR-423-3p
		miR-379-5p
		miR-101-3p
		miR-409-3p
		miR-186-5p
		miR-452-5p
		miR-495-3p
		miR-543
		miR-136-3p
		miR-126-3p
		miR-425-5p
		miR-340-5p
		miR-93-5p
		miR-103a-3p

## Sheet: Suppl. Table 7
miRNAs targeting F8 and expressed in our dataset
miRNA	LSEC_A	LSEC_B	LSEC_C
hsa-miR-122-5p	15.14	16.521	19.597
hsa-miR-1270	7.9355	7.825	7.8539
hsa-miR-136-5p	13.427	13.251	12.712
hsa-miR-204-3p	3.9793	4.4968	7.9851
hsa-miR-214-3p	13.25	13.525	14.108
hsa-miR-2682-5p	6.17	8.6135	7.8539
hsa-miR-3135a	5.4972	4.4297	7.918
hsa-miR-3152-5p	3.9122	6.0147	7.918
hsa-miR-3164	3.9122	6.0147	7.918
hsa-miR-3170	5.4972	6.0147	7.918
hsa-miR-3179	4.7196	5.5996	7.503
hsa-miR-338-3p	5.4972	7.2371	7.918
hsa-miR-34a-5p	12.637	12.692	14.108
hsa-miR-432-3p	5.5643	6.8188	7.9851
hsa-miR-485-5p	13.177	12.701	11.618
hsa-miR-500a-3p	10.807	10.733	12.005
hsa-miR-501-3p	9.8895	10.697	11.088
hsa-miR-508-3p	3.8481	4.3656	7.8539
hsa-miR-511-3p	9.179	6.1522	10.863
hsa-miR-605-3p	3.9122	6.0147	7.918
hsa-miR-660-3p	5.5643	6.0818	7.9851
hsa-miR-6733-3p	5.6347	4.5672	8.0555
hsa-miR-766-3p	6.2341	6.0147	7.918
hsa-miR-7854-3p	6.3013	4.4968	7.9851
hsa-miR-874-3p	12.343	11.687	12.166

## Sheet: Suppl. Table 8
	miRNA_ID	miRNA_sequence	f8_start	f8_end
1	hsa-miR-122-5p	UGGAGUGUGACAAUGGUGUUUG	157	173
2	hsa-miR-1270	CUGGAGAUAUGGAAGAGCUGUGU	1286	1302
3	hsa-miR-136-5p	ACUCCAUUUGUUUUGAUGAUGGA	1195	1216
4	hsa-miR-204-3p	GCUGGGAAGGCAAAGGGACGU	1399	1415
5	hsa-miR-214-3p	ACAGCAGGCACAGACAGGCAGU	101	119
6	hsa-miR-2682-5p	CAGGCAGUGACUGUUCAGACGUC	99	121
7	hsa-miR-3135a	UGCCUAGGCUGAGACUGCAGUG	6	22
8	hsa-miR-3152-5p	AUUGCCUCUGUUCUAACACAAG	1497	1514
9	hsa-miR-3164	UGUGACUUUAAGGGAAAUGGCG	1391	1406
10	hsa-miR-3170	CUGGGGUUCUGAGACAGACAGU	734	754
11	hsa-miR-3179	AGAAGGGGUGAAAUUUAAACGU	656	675
12	hsa-miR-338-3p	UCCAGCAUCAGUGAUUUUGUUG	39	59
13	hsa-miR-34a-5p	UGGCAGUGUCUUAGCUGGUUGU	55	71
14	hsa-miR-432-3p	UCUUGGAGUAGGUCAUUGGGUGG	157	174
15	hsa-miR-485-5p	AGAGGCUGGCCGUGAUGAAUUC	158	173
16	hsa-miR-500a-3p	AUGCACCUGGGCAAGGAUUCUG	48	65
17	hsa-miR-501-3p	AAUGCACCCGGGCAAGGAUUCU	48	65
18	hsa-miR-508-3p	UGAUUGUAGCCUUUUGGAGUAGA	1611	1625
19	hsa-miR-511-3p	AAUGUGUAGCAAAAGACAGA	488	502
20	hsa-miR-605-3p	AGAAGGCACUAUGAGAUUUAGA	852	872
21	hsa-miR-660-3p	ACCUCCUGUGUGCAUGGAUUA	40	55
22	hsa-miR-6733-3p	UCAGUGUCUGGAUUUCCUAG	311	326
23	hsa-miR-766-3p	ACUCCAGCCCCACAGCCUCAGC	29	49
24	hsa-miR-7854-3p	CUUCCAUCUCCAUCACCUUGAG	19	35
25	hsa-miR-874-3p	CUGCCCUGGCCCGAGGGACCGA	1337	1354
	F8 Sequence	Length	Sequence link
F8	GGGUGGCCACUGCAGCACCUGCCACUGCCGUCACCUCUCCCUCCUCAGCUCCAGGGCAGUGUCCCUCCCUGGCUUGCCUUCUACCUUUGUGCUAAAUCCUAGCAGACACUGCCUUGAAGCCUCCUGAAUUAACUAUCAUCAGUCCUGCAUUUCUUUGGUGGGGGGCCAGGAGGGUGCAUCCAAUUUAACUUAACUCUUACCUAUUUUCUGCAGCUGCUCCCAGAUUACUCCUUCCUUCCAAUAUAACUAGGCAAAAAGAAGUGAGGAGAAACCUGCAUGAAAGCAUUCUUCCCUGAAAAGUUAGGCCUCUCAGAGUCACCACUUCCUCUGUUGUAGAAAAACUAUGUGAUGAAACUUUGAAAAAGAUAUUUAUGAUGUUAACAUUUCAGGUUAAGCCUC…	1808	http://genome.ucsc.edu/cgi-bin/hgGene?hgsid=1677640052_hkeAwLjyE7YpMRxuVCux1wG00ZtW&hgg_mrnaFoldRegion=foldUtr3&hgg_do_rnaFoldDisplay=text
